# Supplementary material for: Quality of antenatal care and its potential impacts on delivery services and postnatal care compliance among reproductive women in Bangladesh: A situation analysis from the Bangladesh Demographic and Health Survey 2017
Source: PLoS One. 2025 Apr 29;20(4):e0321945. doi: 10.1371/journal.pone.0321945 (PMC12040109; doi:10.1371/journal.pone.0321945)
Supplement: S2 File — (XLSX) [file pone.0321945.s002.xlsx]

## Sheet: Data on IqANC
caseid	v002	v003	v005	v006	v007	v008	v008a	v009	v010	v011	v012	v013	v014	v015	v016	v017	v018	v019	v019a	v020	v021	v022	v023	v024	v025	v027	v028	v029	v030	v031	v032	v034	v040	v042	v101	v102	v103	v104	v105	v105a	v106	v107	v113	v115	v116	v119	v120	v121	v122
1 17 4	17	4	664194	11	2017	1415	43045	6	1999	1194	18	15-19	age - year/month imputed	completed	6	1345	10	71	2	ever married sample	1	barisal - rural	barisal - rural	barisal	rural	1	129	4	18	47	17	3	7	not selected	barisal	rural		1	countryside	barisol	higher	2	tube well or borehole		pit latrine without slab/open pit	no	no	no	no
1 48 2	48	2	664194	11	2017	1415	43045	5	1982	989	35	35-39	age - year/month imputed	completed	6	1345	10	71	2	ever married sample	1	barisal - rural	barisal - rural	barisal	rural	1	170	4	18	47	17	1	7	not selected	barisal	rural		19	countryside	barisol	primary	5	tube well or borehole		pit latrine without slab/open pit	no	no	no	no
1 52 4	52	4	664194	11	2017	1415	43046	12	1995	1152	21	20-24	month and year - information complete	completed	7	1345	10	71	2	ever married sample	1	barisal - rural	barisal - rural	barisal	rural	1	170	4	18	47	17	husband not in household	7	not selected	barisal	rural		visitor			secondary	5	not a dejure resident	not a dejure resident	not a dejure resident	not a dejure resident	not a dejure resident	not a dejure resident	not a dejure resident
1 61 2	61	2	664194	11	2017	1415	43044	3	1986	1035	31	30-34	age - year/month imputed	completed	5	1345	10	71	2	ever married sample	1	barisal - rural	barisal - rural	barisal	rural	1	157	4	18	47	17	1	7	not selected	barisal	rural		18	countryside	barisol	primary	1	tube well or borehole		hanging toilet/latrine	no	no	no	no
1117 2	117	2	664194	11	2017	1415	43045	9	1988	1065	29	25-29	age - year/month imputed	completed	6	1345	10	71	2	ever married sample	1	barisal - rural	barisal - rural	barisal	rural	1	192	4	18	47	17	1	7	not selected	barisal	rural		3	countryside	barisol	secondary	1	tube well or borehole		pit latrine without slab/open pit	no	no	no	no
1131 2	131	2	664194	11	2017	1415	43045	10	1996	1162	21	20-24	age - year/month imputed	completed	6	1345	10	71	2	ever married sample	1	barisal - rural	barisal - rural	barisal	rural	1	192	4	18	47	17	1	7	not selected	barisal	rural		1	city	chittagong	primary	5	tube well or borehole		pit latrine with slab	no	no	no	no
2 7 2	7	2	677993	11	2017	1415	43041	11	1980	971	37	35-39	age - year/month imputed	completed	2	1345	10	71	2	ever married sample	2	barisal - rural	barisal - rural	barisal	rural	1	157	5	18	47	1	1	10	not selected	barisal	rural		always			primary	2	tube well or borehole		ventilated improved pit latrine (vip)	no	no	no	no
2 25 2	25	2	677993	11	2017	1415	43041	10	1993	1126	24	20-24	age - year/month imputed	completed	2	1345	10	71	2	ever married sample	2	barisal - rural	barisal - rural	barisal	rural	1	170	5	18	47	1	1	10	not selected	barisal	rural		always			secondary	no years completed at level v106	tube well or borehole		pit latrine with slab	yes	no	no	no
2 43 3	43	3	677993	11	2017	1415	43043	10	1992	1114	25	25-29	month and year - information complete	completed	4	1345	10	71	2	ever married sample	2	barisal - rural	barisal - rural	barisal	rural	1	170	5	18	47	1	4	10	not selected	barisal	rural		visitor			secondary	3	not a dejure resident	not a dejure resident	not a dejure resident	not a dejure resident	not a dejure resident	not a dejure resident	not a dejure resident
2 65 2	65	2	677993	11	2017	1415	43042	7	1988	1063	29	25-29	age - year/month imputed	completed	3	1345	10	71	2	ever married sample	2	barisal - rural	barisal - rural	barisal	rural	1	129	5	18	47	1	1	10	not selected	barisal	rural		11	countryside	barisol	primary	2	tube well or borehole		pit latrine with slab	no	no	no	no
2 72 2	72	2	677993	11	2017	1415	43042	6	1993	1122	24	20-24	age - year/month imputed	completed	3	1345	10	71	2	ever married sample	2	barisal - rural	barisal - rural	barisal	rural	1	192	5	18	47	1	1	10	not selected	barisal	rural		10	countryside	barisol	secondary	4	tube well or borehole		pit latrine with slab	no	no	no	no
2 76 2	76	2	677993	11	2017	1415	43042	4	1993	1120	24	20-24	age - year/month imputed	completed	3	1345	10	71	2	ever married sample	2	barisal - rural	barisal - rural	barisal	rural	1	192	5	18	47	1	1	10	not selected	barisal	rural		10	countryside	barisol	primary	5	tube well or borehole		pit latrine with slab	no	no	no	no
2 79 2	79	2	677993	11	2017	1415	43041	11	1999	1199	18	15-19	age - year/month imputed	completed	2	1345	10	71	2	ever married sample	2	barisal - rural	barisal - rural	barisal	rural	1	192	5	18	47	1	1	10	not selected	barisal	rural		5	countryside	barisol	primary	5	tube well or borehole		pit latrine with slab	no	no	no	no
2 97 2	97	2	677993	11	2017	1415	43042	2	1992	1106	25	25-29	age - year/month imputed	completed	3	1345	10	71	2	ever married sample	2	barisal - rural	barisal - rural	barisal	rural	1	222	5	18	47	1	1	10	not selected	barisal	rural		always			primary	4	tube well or borehole		pit latrine with slab	no	no	no	no
3 7 4	7	4	726617	12	2017	1416	43075	2	1978	938	39	35-39	age - year/month imputed	completed	6	1345	9	72	2	ever married sample	3	barisal - rural	barisal - rural	barisal	rural	1	208	8	14	58	4	husband not in household	6	not selected	barisal	rural		visitor			no education		not a dejure resident	not a dejure resident	not a dejure resident	not a dejure resident	not a dejure resident	not a dejure resident	not a dejure resident
3 18 2	18	2	726617	12	2017	1416	43075	10	1990	1090	27	25-29	age - year/month imputed	completed	6	1345	9	72	2	ever married sample	3	barisal - rural	barisal - rural	barisal	rural	1	137	8	14	58	4	1	6	not selected	barisal	rural		12	countryside	barisol	primary	4	tube well or borehole		pit latrine with slab	yes	no	no	no
3 26 4	26	4	726617	12	2017	1416	43075	2	1999	1190	18	15-19	month and year - information complete	completed	6	1345	9	72	2	ever married sample	3	barisal - rural	barisal - rural	barisal	rural	1	208	8	14	58	4	husband not in household	6	not selected	barisal	rural		always			higher	2	tube well or borehole		pit latrine with slab	yes	no	no	yes
3 56 2	56	2	726617	12	2017	1416	43075	1	1995	1141	22	20-24	age - year/month imputed	completed	6	1345	9	72	2	ever married sample	3	barisal - rural	barisal - rural	barisal	rural	1	137	8	14	58	4	1	6	not selected	barisal	rural		7	countryside	barisol	primary	5	tube well or borehole		pit latrine with slab	no	no	no	no
3 59 6	59	6	726617	12	2017	1416	43076	10	1999	1198	18	15-19	age - year/month imputed	completed	7	1345	9	72	2	ever married sample	3	barisal - rural	barisal - rural	barisal	rural	1	178	8	14	58	4	husband not in household	6	not selected	barisal	rural		visitor			secondary	2	not a dejure resident	not a dejure resident	not a dejure resident	not a dejure resident	not a dejure resident	not a dejure resident	not a dejure resident
3 67 2	67	2	726617	12	2017	1416	43076	10	1990	1090	27	25-29	age - year/month imputed	completed	7	1345	9	72	2	ever married sample	3	barisal - rural	barisal - rural	barisal	rural	1	181	8	14	58	4	1	6	not selected	barisal	rural		always			secondary	2	tube well or borehole		pit latrine with slab	yes	no	no	no
3 71 2	71	2	726617	12	2017	1416	43076	10	1979	958	38	35-39	age - year/month imputed	completed	7	1345	9	72	2	ever married sample	3	barisal - rural	barisal - rural	barisal	rural	1	148	8	14	58	4	1	6	not selected	barisal	rural		always			higher	2	tube well or borehole		flush to septic tank	yes	no	yes	yes
3 78 4	78	4	726617	12	2017	1416	43077	4	1984	1012	33	30-34	age - year/month imputed	completed	8	1345	9	72	2	ever married sample	3	barisal - rural	barisal - rural	barisal	rural	1	178	8	14	58	4	husband not in household	6	not selected	barisal	rural		visitor			primary	4	not a dejure resident	not a dejure resident	not a dejure resident	not a dejure resident	not a dejure resident	not a dejure resident	not a dejure resident
3 82 2	82	2	726617	12	2017	1416	43076	11	1987	1055	30	30-34	age - year/month imputed	completed	7	1345	9	72	2	ever married sample	3	barisal - rural	barisal - rural	barisal	rural	1	208	8	14	58	4	1	6	not selected	barisal	rural		13	countryside	barisol	secondary	no years completed at level v106	tube well or borehole		pit latrine without slab/open pit	yes	no	no	no
3100 2	100	2	726617	12	2017	1416	43077	1	1984	1009	33	30-34	age - year/month imputed	completed	8	1345	9	72	2	ever married sample	3	barisal - rural	barisal - rural	barisal	rural	1	208	8	14	58	4	1	6	not selected	barisal	rural		19	countryside	barisol	no education		tube well or borehole		pit latrine without slab/open pit	no	no	no	no
4 43 2	43	2	673645	12	2017	1416	43078	1	1995	1141	22	20-24	age - year/month imputed	completed	9	1345	9	72	2	ever married sample	4	barisal - rural	barisal - rural	barisal	rural	1	178	9	14	58	16	1	10	not selected	barisal	rural		0	city	dhaka	primary	5	tube well or borehole		pit latrine with slab	yes	no	yes	no
4 43 7	43	7	673645	12	2017	1416	43079	3	1998	1179	19	15-19	month and year - information complete	completed	10	1345	9	72	2	ever married sample	4	barisal - rural	barisal - rural	barisal	rural	2	178	9	14	58	16	6	10	not selected	barisal	rural		4	countryside	chittagong	secondary	3	tube well or borehole		pit latrine with slab	yes	no	yes	no
4 66 4	66	4	673645	12	2017	1416	43078	6	2000	1206	17	15-19	month and year - information complete	completed	9	1345	9	72	2	ever married sample	4	barisal - rural	barisal - rural	barisal	rural	1	208	9	14	58	16	3	10	not selected	barisal	rural		always			secondary	5	tube well or borehole		pit latrine with slab	yes	no	yes	no
4 77 5	77	5	673645	12	2017	1416	43080	7	1998	1183	19	15-19	year and age - month imputed	completed	11	1345	9	72	2	ever married sample	4	barisal - rural	barisal - rural	barisal	rural	1	148	9	14	58	16	4	10	not selected	barisal	rural		0	countryside	barisol	higher	2	tube well or borehole		pit latrine without slab/open pit	no	no	no	no
4 81 2	81	2	673645	12	2017	1416	43079	10	1989	1078	28	25-29	age - year/month imputed	completed	10	1345	9	72	2	ever married sample	4	barisal - rural	barisal - rural	barisal	rural	1	137	9	14	58	16	1	10	not selected	barisal	rural		18	countryside	barisol	secondary	1	tube well or borehole		pit latrine without slab/open pit	no	no	no	no
4108 1	108	1	673645	12	2017	1416	43080	2	1990	1082	27	25-29	age - year/month imputed	completed	11	1345	9	72	2	ever married sample	4	barisal - rural	barisal - rural	barisal	rural	1	208	9	14	58	16	husband not in household	10	not selected	barisal	rural		8	town	barisol	higher	no years completed at level v106	tube well or borehole		pit latrine with slab	no	no	no	no
5 4 3	4	3	598239	11	2017	1415	43053	2	1989	1070	28	25-29	age - year/month imputed	completed	14	1345	10	71	2	ever married sample	5	barisal - rural	barisal - rural	barisal	rural	1	192	4	18	47	17	husband not in household	9	not selected	barisal	rural		13	countryside	barisol	secondary	4	tube well or borehole		ventilated improved pit latrine (vip)	no	no	no	no
5 8 4	8	4	598239	11	2017	1415	43053	1	1996	1153	21	20-24	age - year/month imputed	completed	14	1345	10	71	2	ever married sample	5	barisal - rural	barisal - rural	barisal	rural	1	192	4	18	47	17	husband not in household	9	not selected	barisal	rural		visitor			secondary	1	not a dejure resident	not a dejure resident	not a dejure resident	not a dejure resident	not a dejure resident	not a dejure resident	not a dejure resident
5 24 2	24	2	598239	11	2017	1415	43054	7	1994	1135	23	20-24	age - year/month imputed	completed	15	1345	10	71	2	ever married sample	5	barisal - rural	barisal - rural	barisal	rural	1	192	4	18	47	17	1	9	not selected	barisal	rural		7	countryside	barisol	primary	4	tube well or borehole		pit latrine without slab/open pit	yes	no	yes	no
5 28 2	28	2	598239	11	2017	1415	43053	5	1995	1145	22	20-24	age - year/month imputed	completed	14	1345	10	71	2	ever married sample	5	barisal - rural	barisal - rural	barisal	rural	1	157	4	18	47	17	husband not in household	9	not selected	barisal	rural		always			secondary	5	tube well or borehole		pit latrine without slab/open pit	no	no	no	no
5 32 3	32	3	598239	11	2017	1415	43053	11	1994	1139	23	20-24	age - year/month imputed	completed	14	1345	10	71	2	ever married sample	5	barisal - rural	barisal - rural	barisal	rural	1	157	4	18	47	17	2	9	not selected	barisal	rural		6	city	barisol	primary	no years completed at level v106	tube well or borehole		pit latrine with slab	yes	no	yes	no
5 39 2	39	2	598239	11	2017	1415	43054	10	1987	1054	30	30-34	year and age - month imputed	completed	15	1345	10	71	2	ever married sample	5	barisal - rural	barisal - rural	barisal	rural	1	157	4	18	47	17	1	9	not selected	barisal	rural		always			secondary	5	tube well or borehole		flush to pit latrine	yes	no	yes	yes
5 63 2	63	2	598239	11	2017	1415	43054	9	1996	1161	21	20-24	age - year/month imputed	completed	15	1345	10	71	2	ever married sample	5	barisal - rural	barisal - rural	barisal	rural	1	129	4	18	47	17	1	9	not selected	barisal	rural		0	city	barisol	primary	4	tube well or borehole		pit latrine without slab/open pit	no	no	no	no
5 86 2	86	2	598239	11	2017	1415	43053	1	1996	1153	21	20-24	age - year/month imputed	completed	14	1345	10	71	2	ever married sample	5	barisal - rural	barisal - rural	barisal	rural	1	222	4	18	47	17	1	9	not selected	barisal	rural		6	countryside	barisol	primary	4	tube well or borehole		pit latrine without slab/open pit	no	no	no	no
5106 2	106	2	598239	11	2017	1415	43054	5	1994	1133	23	20-24	age - year/month imputed	completed	15	1345	10	71	2	ever married sample	5	barisal - rural	barisal - rural	barisal	rural	1	170	4	18	47	17	1	9	not selected	barisal	rural		4	countryside	barisol	primary	3	tube well or borehole		pit latrine without slab/open pit	no	no	no	no
6 7 3	7	3	593775	11	2017	1415	43048	8	1987	1052	30	30-34	age - year/month imputed	completed	9	1345	10	71	2	ever married sample	6	barisal - rural	barisal - rural	barisal	rural	1	192	4	18	47	3	husband not in household	7	not selected	barisal	rural		14	countryside	barisol	secondary	4	rainwater		pit latrine with slab	no	no	no	no
6 44 4	44	4	593775	11	2017	1415	43048	4	1999	1192	18	15-19	year and age - month imputed	completed	9	1345	10	71	2	ever married sample	6	barisal - rural	barisal - rural	barisal	rural	1	170	4	18	47	3	3	7	not selected	barisal	rural		4	countryside	barisol	secondary	2	river/dam/lake/ponds/stream/canal/irrigation channel		pit latrine without slab/open pit	no	no	no	no
6 56 1	56	1	593775	11	2017	1415	43049	6	1987	1050	30	30-34	age - year/month imputed	completed	10	1345	10	71	2	ever married sample	6	barisal - rural	barisal - rural	barisal	rural	1	157	4	18	47	3	husband not in household	7	not selected	barisal	rural		17	countryside	barisol	secondary	no years completed at level v106	river/dam/lake/ponds/stream/canal/irrigation channel		pit latrine without slab/open pit	no	no	no	no
6 77 2	77	2	593775	11	2017	1415	43049	11	1989	1079	28	25-29	age - year/month imputed	completed	10	1345	10	71	2	ever married sample	6	barisal - rural	barisal - rural	barisal	rural	1	222	4	18	47	3	1	7	not selected	barisal	rural		15	countryside	barisol	primary	5	river/dam/lake/ponds/stream/canal/irrigation channel		pit latrine with slab	no	no	no	no
6 85 7	85	7	593775	11	2017	1415	43049	1	1990	1081	27	25-29	month and year - information complete	completed	10	1345	10	71	2	ever married sample	6	barisal - rural	barisal - rural	barisal	rural	1	222	4	18	47	3	husband not in household	7	not selected	barisal	rural		5	countryside	barisol	higher	4	river/dam/lake/ponds/stream/canal/irrigation channel		pit latrine with slab	no	no	no	no
6 89 2	89	2	593775	11	2017	1415	43047	12	1983	1008	33	30-34	age - year/month imputed	completed	8	1345	10	71	2	ever married sample	6	barisal - rural	barisal - rural	barisal	rural	1	222	4	18	47	3	1	7	not selected	barisal	rural		17	countryside	barisol	primary	3	rainwater		pit latrine with slab	no	no	no	no
6106 3	106	3	593775	11	2017	1415	43048	4	1998	1180	19	15-19	age - year/month imputed	completed	9	1345	10	71	2	ever married sample	6	barisal - rural	barisal - rural	barisal	rural	1	129	4	18	47	3	2	7	not selected	barisal	rural		1	countryside	barisol	primary	5	river/dam/lake/ponds/stream/canal/irrigation channel		pit latrine without slab/open pit	no	no	no	no
6114 3	114	3	593775	11	2017	1415	43048	5	1991	1097	26	25-29	age - year/month imputed	completed	9	1345	10	71	2	ever married sample	6	barisal - rural	barisal - rural	barisal	rural	1	129	4	18	47	3	husband not in household	7	not selected	barisal	rural		11	city	dhaka	secondary	3	rainwater		pit latrine without slab/open pit	no	no	no	no
7 5 2	5	2	310739	2	2018	1418	43140	11	1988	1067	29	25-29	age - year/month imputed	completed	9	1345	7	74	2	ever married sample	7	barisal - rural	barisal - rural	barisal	rural	1	127	4	23	57	19	1	7	not selected	barisal	rural		10	countryside	barisol	secondary	1	tube well or borehole		flush to septic tank	yes	no	no	no
7 21 3	21	3	310739	2	2018	1418	43140	12	1996	1164	21	20-24	month and year - information complete	completed	9	1345	7	74	2	ever married sample	7	barisal - rural	barisal - rural	barisal	rural	1	181	4	23	57	19	husband not in household	7	not selected	barisal	rural		1	countryside	barisol	higher	2	tube well or borehole		ventilated improved pit latrine (vip)	yes	no	yes	yes
7 65 3	65	3	310739	2	2018	1418	43140	1	1997	1165	21	20-24	age - year/month imputed	completed	9	1345	7	74	2	ever married sample	7	barisal - rural	barisal - rural	barisal	rural	1	151	4	23	57	19	husband not in household	7	not selected	barisal	rural		0	city	dhaka	higher	no years completed at level v106	tube well or borehole		pit latrine with slab	yes	no	yes	yes
7 81 2	81	2	310739	2	2018	1418	43140	5	1999	1193	18	15-19	age - year/month imputed	completed	9	1345	7	74	2	ever married sample	7	barisal - rural	barisal - rural	barisal	rural	1	151	4	23	57	19	1	7	not selected	barisal	rural		1	countryside	barisol	higher	no years completed at level v106	tube well or borehole		flush to septic tank	yes	no	no	yes
7 89 3	89	3	310739	2	2018	1418	43140	11	1984	1019	33	30-34	age - year/month imputed	completed	9	1345	7	74	2	ever married sample	7	barisal - rural	barisal - rural	barisal	rural	1	142	4	23	57	19	4	7	not selected	barisal	rural		always			secondary	4	tube well or borehole		flush to septic tank	yes	no	yes	yes
8 37 2	37	2	311960	1	2018	1417	43125	9	1993	1125	24	20-24	age - year/month imputed	completed	25	1345	8	73	2	ever married sample	8	barisal - rural	barisal - rural	barisal	rural	1	181	10	23	57	15	1	9	not selected	barisal	rural		9	countryside	chittagong	secondary	4	tube well or borehole		pit latrine with slab	yes	no	no	no
8 67 5	67	5	311960	1	2018	1417	43126	1	1998	1177	20	20-24	month and year - information complete	completed	26	1345	8	73	2	ever married sample	8	barisal - rural	barisal - rural	barisal	rural	1	151	10	23	57	10	4	9	not selected	barisal	rural		3	countryside	barisol	secondary	5	tube well or borehole		pit latrine without slab/open pit	yes	no	yes	no
8 76 2	76	2	311960	1	2018	1417	43127	8	1985	1028	32	30-34	age - year/month imputed	completed	27	1345	8	73	2	ever married sample	8	barisal - rural	barisal - rural	barisal	rural	1	151	10	23	57	10	1	9	not selected	barisal	rural		10	city	dhaka	secondary	4	tube well or borehole		pit latrine with slab	yes	no	yes	no
8 85 3	85	3	311960	1	2018	1417	43127	10	1998	1186	19	15-19	age - year/month imputed	completed	27	1345	8	73	2	ever married sample	8	barisal - rural	barisal - rural	barisal	rural	1	151	10	23	57	10	husband not in household	9	not selected	barisal	rural		5	town	barisol	secondary	4	tube well or borehole		ventilated improved pit latrine (vip)	yes	no	yes	yes
9 19 4	19	4	692737	12	2017	1416	43072	3	1998	1179	19	15-19	age - year/month imputed	completed	3	1345	9	72	2	ever married sample	9	barisal - rural	barisal - rural	barisal	rural	1	181	7	14	58	15	3	4	not selected	barisal	rural		4	countryside	barisol	primary	no years completed at level v106	tube well or borehole		pit latrine without slab/open pit	yes	no	yes	no
9 28 2	28	2	692737	12	2017	1416	43072	5	1995	1145	22	20-24	age - year/month imputed	completed	3	1345	9	72	2	ever married sample	9	barisal - rural	barisal - rural	barisal	rural	1	148	7	14	58	15	1	4	not selected	barisal	rural		always			secondary	4	tube well or borehole		pit latrine without slab/open pit	yes	no	no	no
9 31 2	31	2	692737	12	2017	1416	43072	12	1990	1092	27	25-29	age - year/month imputed	completed	3	1345	9	72	2	ever married sample	9	barisal - rural	barisal - rural	barisal	rural	1	137	7	14	58	15	1	4	not selected	barisal	rural		0	countryside	barisol	secondary	4	tube well or borehole		pit latrine with slab	yes	no	yes	yes
9 46 2	46	2	692737	12	2017	1416	43072	2	1988	1058	29	25-29	age - year/month imputed	completed	3	1345	9	72	2	ever married sample	9	barisal - rural	barisal - rural	barisal	rural	1	148	7	14	58	15	1	4	not selected	barisal	rural		13	countryside	barisol	secondary	4	tube well or borehole		pit latrine without slab/open pit	no	no	no	no
9 59 2	59	2	692737	12	2017	1416	43073	7	1991	1099	26	25-29	age - year/month imputed	completed	4	1345	9	72	2	ever married sample	9	barisal - rural	barisal - rural	barisal	rural	1	208	7	14	58	15	husband not in household	4	not selected	barisal	rural		visitor			higher	7	not a dejure resident	not a dejure resident	not a dejure resident	not a dejure resident	not a dejure resident	not a dejure resident	not a dejure resident
9 71 2	71	2	692737	12	2017	1416	43073	4	1985	1024	32	30-34	age - year/month imputed	completed	4	1345	9	72	2	ever married sample	9	barisal - rural	barisal - rural	barisal	rural	1	178	7	14	58	15	1	4	not selected	barisal	rural		16	countryside	barisol	secondary	4	tube well or borehole		pit latrine with slab	yes	no	yes	no
10 9 2	9	2	635530	1	2018	1417	43119	8	1991	1100	26	25-29	age - year/month imputed	completed	19	1345	8	73	2	ever married sample	10	barisal - rural	barisal - rural	barisal	rural	1	160	9	24	56	16	1	2	not selected	barisal	rural		2	city	dhaka	primary	3	tube well or borehole		pit latrine without slab/open pit	yes	no	yes	yes
10 41 1	41	1	635530	1	2018	1417	43119	4	1995	1144	22	20-24	age - year/month imputed	completed	19	1345	8	73	2	ever married sample	10	barisal - rural	barisal - rural	barisal	rural	1	162	9	24	56	16	husband not in household	2	not selected	barisal	rural		always			secondary	4	tube well or borehole		flush to septic tank	yes	no	yes	yes
10 51 1	51	1	635530	1	2018	1417	43121	8	1992	1112	25	25-29	age - year/month imputed	completed	21	1345	8	73	2	ever married sample	10	barisal - rural	barisal - rural	barisal	rural	1	225	9	24	56	16	husband not in household	2	not selected	barisal	rural		always			secondary	4	tube well or borehole		pit latrine without slab/open pit	yes	no	no	yes
10 62 2	62	2	635530	1	2018	1417	43120	11	1990	1091	27	25-29	age - year/month imputed	completed	20	1345	8	73	2	ever married sample	10	barisal - rural	barisal - rural	barisal	rural	1	160	9	24	56	16	husband not in household	2	not selected	barisal	rural		2	countryside	barisol	higher	no years completed at level v106	tube well or borehole		pit latrine with slab	yes	no	no	no
10 62 5	62	5	635530	1	2018	1417	43120	9	1988	1065	29	25-29	age - year/month imputed	completed	20	1345	8	73	2	ever married sample	10	barisal - rural	barisal - rural	barisal	rural	1	160	9	24	56	16	9	2	not selected	barisal	rural		visitor			secondary	3	not a dejure resident	not a dejure resident	not a dejure resident	not a dejure resident	not a dejure resident	not a dejure resident	not a dejure resident
10 83 2	83	2	635530	1	2018	1417	43120	1	1986	1033	32	30-34	age - year/month imputed	completed	20	1345	8	73	2	ever married sample	10	barisal - rural	barisal - rural	barisal	rural	1	154	9	24	56	16	1	2	not selected	barisal	rural		14	countryside	barisol	higher	no years completed at level v106	tube well or borehole		pit latrine without slab/open pit	yes	no	no	no
10 94 2	94	2	635530	1	2018	1417	43119	11	1996	1163	21	20-24	age - year/month imputed	completed	19	1345	8	73	2	ever married sample	10	barisal - rural	barisal - rural	barisal	rural	1	212	9	24	56	16	1	2	not selected	barisal	rural		4	countryside	barisol	secondary	2	tube well or borehole		pit latrine with slab	yes	no	no	no
10 99 2	99	2	635530	1	2018	1417	43120	12	1987	1056	30	30-34	age - year/month imputed	completed	20	1345	8	73	2	ever married sample	10	barisal - rural	barisal - rural	barisal	rural	1	162	9	24	56	16	1	2	not selected	barisal	rural		10	countryside	khulna	primary	4	tube well or borehole		pit latrine with slab	yes	no	yes	no
10 99 6	99	6	635530	1	2018	1417	43120	10	1995	1150	22	20-24	month and year - information complete	completed	20	1345	8	73	2	ever married sample	10	barisal - rural	barisal - rural	barisal	rural	1	162	9	24	56	16	husband not in household	2	not selected	barisal	rural		always			higher	2	tube well or borehole		pit latrine with slab	yes	no	yes	no
10130 3	130	3	635530	1	2018	1417	43120	4	1990	1084	27	25-29	age - year/month imputed	completed	20	1345	8	73	2	ever married sample	10	barisal - rural	barisal - rural	barisal	rural	1	225	9	24	56	16		2	not selected	barisal	rural		always			primary	1	tube well or borehole		pit latrine without slab/open pit	yes	no	yes	no
11 5 1	5	1	638547	1	2018	1417	43123	7	1991	1099	26	25-29	age - year/month imputed	completed	23	1345	8	73	2	ever married sample	11	barisal - rural	barisal - rural	barisal	rural	1	212	5	24	56	2	husband not in household	9	not selected	barisal	rural		11	countryside	barisol	secondary	3	tube well or borehole		pit latrine without slab/open pit	yes	no	no	no
11 77 1	77	1	638547	1	2018	1417	43124	4	1984	1012	33	30-34	age - year/month imputed	completed	24	1345	8	73	2	ever married sample	11	barisal - rural	barisal - rural	barisal	rural	1	162	5	24	56	2	husband not in household	9	not selected	barisal	rural		5	countryside	barisol	secondary	1	tube well or borehole		pit latrine with slab	yes	no	yes	no
11 94 4	94	4	638547	1	2018	1417	43125	7	1999	1195	18	15-19	age - year/month imputed	completed	25	1345	8	73	2	ever married sample	11	barisal - rural	barisal - rural	barisal	rural	1	162	5	24	56	2	3	9	not selected	barisal	rural		2	countryside	barisol	higher	no years completed at level v106	tube well or borehole		pit latrine with slab	yes	no	no	no
11107 2	107	2	638547	1	2018	1417	43124	3	1976	915	41	40-44	age - year/month imputed	completed	24	1345	8	73	2	ever married sample	11	barisal - rural	barisal - rural	barisal	rural	1	225	5	24	56	2	1	9	not selected	barisal	rural		25	countryside	barisol	secondary	4	tube well or borehole		pit latrine with slab	yes	no	yes	no
11120 2	120	2	638547	1	2018	1417	43123	6	1992	1110	25	25-29	age - year/month imputed	completed	23	1345	8	73	2	ever married sample	11	barisal - rural	barisal - rural	barisal	rural	1	160	5	24	56	2	1	9	not selected	barisal	rural		9	countryside	barisol	secondary	4	tube well or borehole		pit latrine without slab/open pit	yes	no	no	no
12 30 2	30	2	688827	2	2018	1418	43135	2	2000	1202	18	15-19	age - year/month imputed	completed	4	1345	7	74	2	ever married sample	12	barisal - rural	barisal - rural	barisal	rural	1	142	4	23	57	3	1	6	not selected	barisal	rural		2	town	dhaka	secondary	4	tube well or borehole		pit latrine without slab/open pit	yes	no	no	no
12 58 2	58	2	688827	2	2018	1418	43136	12	1995	1152	22	20-24	month and year - information complete	completed	5	1345	7	74	2	ever married sample	12	barisal - rural	barisal - rural	barisal	rural	2	142	4	23	57	3	1	6	not selected	barisal	rural		4	countryside	dhaka	higher	2	tube well or borehole		flush to pit latrine	yes	no	no	no
12 67 4	67	4	688827	2	2018	1418	43135	10	1992	1114	25	25-29	age - year/month imputed	completed	4	1345	7	74	2	ever married sample	12	barisal - rural	barisal - rural	barisal	rural	1	151	4	23	57	3	3	6	not selected	barisal	rural		5	countryside	barisol	secondary	4	tube well or borehole		pit latrine with slab	yes	yes	yes	yes
12 94 4	94	4	688827	2	2018	1418	43136	8	1991	1100	26	25-29	age - year/month imputed	completed	5	1345	7	74	2	ever married sample	12	barisal - rural	barisal - rural	barisal	rural	1	181	4	23	57	3	3	6	not selected	barisal	rural		4	countryside	barisol	higher	4	tube well or borehole		flush to pit latrine	yes	no	yes	yes
12131 1	131	1	688827	2	2018	1418	43136	11	1990	1091	27	25-29	age - year/month imputed	completed	5	1345	7	74	2	ever married sample	12	barisal - rural	barisal - rural	barisal	rural	1	151	4	23	57	3	husband not in household	6	not selected	barisal	rural		10	countryside	barisol	primary	4	tube well or borehole		pit latrine without slab/open pit	yes	no	no	no
12135 2	135	2	688827	2	2018	1418	43136	4	1991	1096	26	25-29	age - year/month imputed	completed	5	1345	7	74	2	ever married sample	12	barisal - rural	barisal - rural	barisal	rural	1	151	4	23	57	3	1	6	not selected	barisal	rural		8	countryside	dhaka	primary	5	tube well or borehole		pit latrine with slab	yes	no	no	no
13 10 4	10	4	663687	1	2018	1417	43119	6	1992	1110	25	25-29	month and year - information complete	completed	19	1345	8	73	2	ever married sample	13	barisal - rural	barisal - rural	barisal	rural	1	151	9	23	57	2	3	12	not selected	barisal	rural		4	countryside	barisol	higher	4	tube well or borehole		ventilated improved pit latrine (vip)	yes	no	no	yes
13 36 3	36	3	663687	1	2018	1417	43120	1	1988	1057	30	30-34	month and year - information complete	completed	20	1345	8	73	2	ever married sample	13	barisal - rural	barisal - rural	barisal	rural	1	181	9	23	57	2	husband not in household	12	not selected	barisal	rural		visitor			higher	2	not a dejure resident	not a dejure resident	not a dejure resident	not a dejure resident	not a dejure resident	not a dejure resident	not a dejure resident
13 39 2	39	2	663687	1	2018	1417	43121	12	1998	1188	19	15-19	age - year/month imputed	completed	21	1345	8	73	2	ever married sample	13	barisal - rural	barisal - rural	barisal	rural	1	127	9	23	57	2	1	12	not selected	barisal	rural		2	countryside	barisol	secondary	4	tube well or borehole		ventilated improved pit latrine (vip)	yes	no	no	yes
13 51 2	51	2	663687	1	2018	1417	43119	10	1984	1018	33	30-34	age - year/month imputed	completed	19	1345	8	73	2	ever married sample	13	barisal - rural	barisal - rural	barisal	rural	1	127	9	23	57	2	1	12	not selected	barisal	rural		4	countryside	barisol	secondary	no years completed at level v106	tube well or borehole		pit latrine without slab/open pit	no	no	no	no
13 77 4	77	4	663687	1	2018	1417	43120	8	1997	1172	20	20-24	age - year/month imputed	completed	20	1345	8	73	2	ever married sample	13	barisal - rural	barisal - rural	barisal	rural	1	127	9	23	57	2	husband not in household	12	not selected	barisal	rural		always			primary	5	tube well or borehole		pit latrine without slab/open pit	yes	no	no	no
14 43 5	43	5	655642	2	2018	1418	43132	10	1995	1150	22	20-24	age - year/month imputed	completed	1	1345	7	74	2	ever married sample	14	barisal - rural	barisal - rural	barisal	rural	1	154	4	24	56	11	6	11	not selected	barisal	rural		visitor			primary	5	not a dejure resident	not a dejure resident	not a dejure resident	not a dejure resident	not a dejure resident	not a dejure resident	not a dejure resident
14 81 3	81	3	655642	1	2018	1417	43130	1	1995	1141	23	20-24	year and age - month imputed	completed	30	1345	8	73	2	ever married sample	14	barisal - rural	barisal - rural	barisal	rural	1	162	4	24	56	11	2	11	not selected	barisal	rural		4	countryside	barisol	secondary	2	tube well or borehole		pit latrine with slab	yes	no	no	no
14 92 1	92	1	655642	1	2018	1417	43131	5	1989	1073	28	25-29	age - year/month imputed	completed	31	1345	8	73	2	ever married sample	14	barisal - rural	barisal - rural	barisal	rural	1	225	4	24	56	11	husband not in household	11	not selected	barisal	rural		11	countryside	barisol	secondary	4	tube well or borehole		pit latrine without slab/open pit	no	no	no	no
14130 3	130	3	655642	2	2018	1418	43132	1	1996	1153	22	20-24	year and age - month imputed	completed	1	1345	7	74	2	ever married sample	14	barisal - rural	barisal - rural	barisal	rural	1	162	4	24	56	11	husband not in household	11	not selected	barisal	rural		4	countryside	barisol	higher	2	tube well or borehole		pit latrine with slab	yes	no	yes	yes
14157 2	157	2	655642	1	2018	1417	43130	8	1992	1112	25	25-29	age - year/month imputed	completed	30	1345	8	73	2	ever married sample	14	barisal - rural	barisal - rural	barisal	rural	1	225	4	24	56	11	1	11	not selected	barisal	rural		10	countryside	barisol	secondary	2	tube well or borehole		pit latrine without slab/open pit	yes	no	no	no
14163 2	163	2	655642	1	2018	1417	43130	1	1998	1177	20	20-24	month and year - information complete	completed	30	1345	8	73	2	ever married sample	14	barisal - rural	barisal - rural	barisal	rural	1	154	4	24	56	11	1	11	not selected	barisal	rural		4	countryside	chittagong	secondary	5	tube well or borehole		pit latrine without slab/open pit	yes	no	no	no
15 14 2	14	2	589944	11	2017	1415	43062	1	1988	1057	29	25-29	age - year/month imputed	completed	23	1345	10	71	2	ever married sample	15	barisal - rural	barisal - rural	barisal	rural	1	181	7	14	58	19	1	4	not selected	barisal	rural		always			secondary	1	tube well or borehole		pit latrine with slab	no	no	no	no
15 23 3	23	3	589944	11	2017	1415	43063	7	1991	1099	26	25-29	age - year/month imputed	completed	24	1345	10	71	2	ever married sample	15	barisal - rural	barisal - rural	barisal	rural	1	137	7	14	58	19		4	not selected	barisal	rural		0	countryside	barisol	primary	5	tube well or borehole		pit latrine without slab/open pit	no	no	no	no
15 45 2	45	2	589944	11	2017	1415	43062	12	1986	1044	30	30-34	age - year/month imputed	completed	23	1345	10	71	2	ever married sample	15	barisal - rural	barisal - rural	barisal	rural	1	137	7	14	58	19	1	4	not selected	barisal	rural		14	countryside	barisol	primary	4	tube well or borehole		pit latrine without slab/open pit	no	no	no	no
15 80 2	80	2	589944	11	2017	1415	43063	5	1987	1049	30	30-34	age - year/month imputed	completed	24	1345	10	71	2	ever married sample	15	barisal - rural	barisal - rural	barisal	rural	1	181	7	14	58	19	1	4	not selected	barisal	rural		always			primary	4	tube well or borehole		pit latrine without slab/open pit	no	no	no	no
15 89 2	89	2	589944	11	2017	1415	43064	12	1998	1188	18	15-19	age - year/month imputed	completed	25	1345	10	71	2	ever married sample	15	barisal - rural	barisal - rural	barisal	rural	2	137	7	14	58	19	1	4	not selected	barisal	rural		3	countryside	barisol	primary	5	tube well or borehole		pit latrine without slab/open pit	no	no	no	no
15102 8	102	8	589944	11	2017	1415	43063	1	2001	1213	16	15-19	age - year/month imputed	completed	24	1345	10	71	2	ever married sample	15	barisal - rural	barisal - rural	barisal	rural	1	181	7	14	58	19	husband not in household	4	not selected	barisal	rural		visitor			secondary	2	not a dejure resident	not a dejure resident	not a dejure resident	not a dejure resident	not a dejure resident	not a dejure resident	not a dejure resident
15124 4	124	4	589944	11	2017	1415	43064	4	1996	1156	21	20-24	age - year/month imputed	completed	25	1345	10	71	2	ever married sample	15	barisal - rural	barisal - rural	barisal	rural	1	181	7	14	58	19	3	4	not selected	barisal	rural		8	countryside	barisol	primary	1	tube well or borehole		pit latrine without slab/open pit	no	no	no	no
16 2 1	2	1	690374	11	2017	1415	43066	6	1988	1062	29	25-29	age - year/month imputed	completed	27	1345	10	71	2	ever married sample	16	barisal - rural	barisal - rural	barisal	rural	1	208	7	14	58	17	husband not in household	8	not selected	barisal	rural		5	city	dhaka	primary	2	tube well or borehole		pit latrine without slab/open pit	no	no	no	no
16 14 2	14	2	690374	11	2017	1415	43065	1	1989	1069	28	25-29	age - year/month imputed	completed	26	1345	10	71	2	ever married sample	16	barisal - rural	barisal - rural	barisal	rural	1	148	7	14	58	17	1	8	not selected	barisal	rural		5	city	dhaka	primary	5	tube well or borehole		pit latrine without slab/open pit	no	no	no	no
16 26 2	26	2	690374	11	2017	1415	43065	7	1983	1003	34	30-34	age - year/month imputed	completed	26	1345	10	71	2	ever married sample	16	barisal - rural	barisal - rural	barisal	rural	1	181	7	14	58	17	1	8	not selected	barisal	rural		3	countryside	barisol	primary	no years completed at level v106	tube well or borehole		pit latrine without slab/open pit	no	no	no	no
16 42 4	42	4	690374	11	2017	1415	43065	12	1990	1092	26	25-29	age - year/month imputed	completed	26	1345	10	71	2	ever married sample	16	barisal - rural	barisal - rural	barisal	rural	1	208	7	14	58	17	3	8	not selected	barisal	rural		7	countryside	barisol	secondary	4	tube well or borehole		pit latrine with slab	no	no	no	no
16 50 3	50	3	690374	11	2017	1415	43066	7	1996	1159	21	20-24	age - year/month imputed	completed	27	1345	10	71	2	ever married sample	16	barisal - rural	barisal - rural	barisal	rural	1	178	7	14	58	17	husband not in household	8	not selected	barisal	rural		6	countryside	barisol	secondary	3	tube well or borehole		pit latrine with slab	no	no	no	no
16 85 3	85	3	690374	11	2017	1415	43066	4	1996	1156	21	20-24	age - year/month imputed	completed	27	1345	10	71	2	ever married sample	16	barisal - rural	barisal - rural	barisal	rural	1	181	7	14	58	17	husband not in household	8	not selected	barisal	rural		always			secondary	3	tube well or borehole		pit latrine without slab/open pit	yes	no	no	yes
16 89 2	89	2	690374	11	2017	1415	43067	1	1991	1093	26	25-29	age - year/month imputed	completed	28	1345	10	71	2	ever married sample	16	barisal - rural	barisal - rural	barisal	rural	1	178	7	14	58	17	husband not in household	8	not selected	barisal	rural		always			secondary	1	tube well or borehole		pit latrine without slab/open pit	yes	no	no	no
16105 4	105	4	690374	11	2017	1415	43067	8	2002	1232	15	15-19	age - year/month imputed	completed	28	1345	10	71	2	ever married sample	16	barisal - rural	barisal - rural	barisal	rural	1	181	7	14	58	17	3	8	not selected	barisal	rural		1	countryside	barisol	secondary	3	tube well or borehole		pit latrine without slab/open pit	no	no	no	no
16109 2	109	2	690374	11	2017	1415	43066	4	1986	1036	31	30-34	age - year/month imputed	completed	27	1345	10	71	2	ever married sample	16	barisal - rural	barisal - rural	barisal	rural	1	178	7	14	58	17	1	8	not selected	barisal	rural		14	countryside	barisol	primary	5	tube well or borehole		pit latrine without slab/open pit	no	no	no	no
16117 2	117	2	690374	11	2017	1415	43066	5	1993	1121	24	20-24	age - year/month imputed	completed	27	1345	10	71	2	ever married sample	16	barisal - rural	barisal - rural	barisal	rural	1	137	7	14	58	17	1	8	not selected	barisal	rural		8	countryside	barisol	secondary	4	tube well or borehole		pit latrine without slab/open pit	no	no	no	no
17 1 1	1	1	396835	1	2018	1417	43122	8	1988	1064	29	25-29	month and year - information complete	completed	22	1345	8	73	2	ever married sample	17	barisal - rural	barisal - rural	barisal	rural	1	127	4	23	57	17	husband not in household	9	not selected	barisal	rural		3	city	barisol	secondary	5	tube well or borehole		ventilated improved pit latrine (vip)	yes	no	yes	yes
17 14 1	14	1	396835	1	2018	1417	43122	9	1984	1017	33	30-34	age - year/month imputed	completed	22	1345	8	73	2	ever married sample	17	barisal - rural	barisal - rural	barisal	rural	1	127	4	23	57	17	husband not in household	9	not selected	barisal	rural		always			primary	5	tube well or borehole		pit latrine with slab	yes	no	no	no
17 17 2	17	2	396835	1	2018	1417	43122	11	1996	1163	21	20-24	age - year/month imputed	completed	22	1345	8	73	2	ever married sample	17	barisal - rural	barisal - rural	barisal	rural	1	142	4	23	57	17	1	9	not selected	barisal	rural		3	countryside	barisol	secondary	1	tube well or borehole		pit latrine without slab/open pit	yes	no	yes	no
17 27 2	27	2	396835	1	2018	1417	43122	1	1994	1129	24	20-24	age - year/month imputed	completed	22	1345	8	73	2	ever married sample	17	barisal - rural	barisal - rural	barisal	rural	1	151	4	23	57	17	husband not in household	9	not selected	barisal	rural		3	countryside	barisol	secondary	no years completed at level v106	tube well or borehole		ventilated improved pit latrine (vip)	yes	no	no	no
17 60 1	60	1	396835	1	2018	1417	43123	10	1981	982	36	35-39	age - year/month imputed	completed	23	1345	8	73	2	ever married sample	17	barisal - rural	barisal - rural	barisal	rural	1	151	4	23	57	17	husband not in household	9	not selected	barisal	rural		11	countryside	barisol	higher	2	tube well or borehole		ventilated improved pit latrine (vip)	yes	no	yes	yes
17 92 2	92	2	396835	1	2018	1417	43124	3	1993	1119	24	20-24	age - year/month imputed	completed	24	1345	8	73	2	ever married sample	17	barisal - rural	barisal - rural	barisal	rural	1	151	4	23	57	17	1	9	not selected	barisal	rural		9	countryside	barisol	secondary	4	tube well or borehole		pit latrine with slab	no	no	no	no
18 14 3	14	3	712469	1	2018	1417	43129	9	1997	1173	20	20-24	age - year/month imputed	completed	29	1345	8	73	2	ever married sample	18	barisal - rural	barisal - rural	barisal	rural	1	151	5	23	57	15	2	11	not selected	barisal	rural		7	countryside	barisol	secondary	2	tube well or borehole		pit latrine with slab	no	no	no	no
18 40 4	40	4	712469	1	2018	1417	43129	10	1993	1126	24	20-24	month and year - information complete	completed	29	1345	8	73	2	ever married sample	18	barisal - rural	barisal - rural	barisal	rural	1	181	5	23	57	15	husband not in household	11	not selected	barisal	rural		3	countryside	barisol	secondary	5	tube well or borehole		ventilated improved pit latrine (vip)	yes	no	yes	yes
18 70 2	70	2	712469	1	2018	1417	43130	2	1984	1010	33	30-34	age - year/month imputed	completed	30	1345	8	73	2	ever married sample	18	barisal - rural	barisal - rural	barisal	rural	1	181	5	23	57	15	1	11	not selected	barisal	rural		always			higher	no years completed at level v106	tube well or borehole		flush to pit latrine	yes	no	yes	yes
18 74 5	74	5	712469	1	2018	1417	43130	5	1993	1121	24	20-24	age - year/month imputed	completed	30	1345	8	73	2	ever married sample	18	barisal - rural	barisal - rural	barisal	rural	1	127	5	23	57	15	husband not in household	11	not selected	barisal	rural		visitor			higher	4	not a dejure resident	not a dejure resident	not a dejure resident	not a dejure resident	not a dejure resident	not a dejure resident	not a dejure resident
18 77 2	77	2	712469	1	2018	1417	43130	2	1991	1094	26	25-29	age - year/month imputed	completed	30	1345	8	73	2	ever married sample	18	barisal - rural	barisal - rural	barisal	rural	1	151	5	23	57	15	1	11	not selected	barisal	rural		12	countryside	barisol	secondary	3	tube well or borehole		pit latrine without slab/open pit	yes	no	no	no
18 88 6	88	6	712469	1	2018	1417	43131	12	1996	1164	21	20-24	month and year - information complete	completed	31	1345	8	73	2	ever married sample	18	barisal - rural	barisal - rural	barisal	rural	1	181	5	23	57	15	husband not in household	11	not selected	barisal	rural		visitor			higher	2	not a dejure resident	not a dejure resident	not a dejure resident	not a dejure resident	not a dejure resident	not a dejure resident	not a dejure resident
18100 2	100	2	712469	1	2018	1417	43130	1	1995	1141	23	20-24	month and year - information complete	completed	30	1345	8	73	2	ever married sample	18	barisal - rural	barisal - rural	barisal	rural	1	142	5	23	57	15	1	11	not selected	barisal	rural		3	countryside	barisol	higher	2	tube well or borehole		flush to septic tank	yes	no	yes	yes
18107 7	107	7	712469	1	2018	1417	43131	2	1994	1130	23	20-24	age - year/month imputed	completed	31	1345	8	73	2	ever married sample	18	barisal - rural	barisal - rural	barisal	rural	1	127	5	23	57	15	husband not in household	11	not selected	barisal	rural		visitor			secondary	2	not a dejure resident	not a dejure resident	not a dejure resident	not a dejure resident	not a dejure resident	not a dejure resident	not a dejure resident
18111 3	111	3	712469	1	2018	1417	43130	12	1997	1176	20	20-24	month and year - information complete	completed	30	1345	8	73	2	ever married sample	18	barisal - rural	barisal - rural	barisal	rural	1	142	5	23	57	15	husband not in household	11	not selected	barisal	rural		visitor			higher	no years completed at level v106	not a dejure resident	not a dejure resident	not a dejure resident	not a dejure resident	not a dejure resident	not a dejure resident	not a dejure resident
19 9 4	9	4	804469	2	2018	1418	43133	10	1999	1198	18	15-19	month and year - information complete	completed	2	1345	7	74	2	ever married sample	19	barisal - rural	barisal - rural	barisal	rural	1	181	10	23	57	15	husband not in household	11	not selected	barisal	rural		visitor			higher	no years completed at level v106	not a dejure resident	not a dejure resident	not a dejure resident	not a dejure resident	not a dejure resident	not a dejure resident	not a dejure resident
19 30 2	30	2	804469	2	2018	1418	43132	5	1981	977	36	35-39	age - year/month imputed	completed	1	1345	7	74	2	ever married sample	19	barisal - rural	barisal - rural	barisal	rural	1	181	10	23	57	15	3	11	not selected	barisal	rural		8	countryside	barisol	higher	4	tube well or borehole		ventilated improved pit latrine (vip)	yes	no	yes	yes
19 42 1	42	1	804469	2	2018	1418	43132	1	1985	1021	33	30-34	age - year/month imputed	completed	1	1345	7	74	2	ever married sample	19	barisal - rural	barisal - rural	barisal	rural	1	142	10	23	57	15	husband not in household	11	not selected	barisal	rural		16	countryside	barisol	primary	5	tube well or borehole		pit latrine with slab	yes	no	yes	no
19 75 2	75	2	804469	2	2018	1418	43133	1	1994	1129	24	20-24	year and age - month imputed	completed	2	1345	7	74	2	ever married sample	19	barisal - rural	barisal - rural	barisal	rural	1	151	10	23	57	15	1	11	not selected	barisal	rural		4	countryside	barisol	secondary	4	tube well or borehole		pit latrine without slab/open pit	yes	no	yes	no
19 93 2	93	2	804469	2	2018	1418	43134	4	1986	1036	31	30-34	age - year/month imputed	completed	3	1345	7	74	2	ever married sample	19	barisal - rural	barisal - rural	barisal	rural	1	142	10	23	57	15	1	11	not selected	barisal	rural		always			secondary	1	tube well or borehole		pit latrine without slab/open pit	yes	no	yes	yes
20 36 4	36	4	691218	11	2017	1415	43063	11	1992	1115	25	25-29	age - year/month imputed	completed	24	1345	10	71	2	ever married sample	20	barisal - rural	barisal - rural	barisal	rural	1	192	6	32	57	11	3	11	not selected	barisal	rural		9	countryside	barisol	secondary	5	tube well or borehole		ventilated improved pit latrine (vip)	no	no	no	no
20 43 1	43	1	691218	11	2017	1415	43062	6	1997	1170	20	20-24	age - year/month imputed	completed	23	1345	10	71	2	ever married sample	20	barisal - rural	barisal - rural	barisal	rural	1	192	6	32	57	11	husband not in household	11	not selected	barisal	rural		3	countryside	barisol	secondary	5	tube well or borehole		pit latrine without slab/open pit	no	no	no	no
20 51 6	51	6	691218	11	2017	1415	43064	9	1990	1089	27	25-29	age - year/month imputed	completed	25	1345	10	71	2	ever married sample	20	barisal - rural	barisal - rural	barisal	rural	1	196	6	32	57	11	husband not in household	11	not selected	barisal	rural		visitor			primary	5	not a dejure resident	not a dejure resident	not a dejure resident	not a dejure resident	not a dejure resident	not a dejure resident	not a dejure resident
20 71 2	71	2	691218	11	2017	1415	43064	3	1988	1059	29	25-29	age - year/month imputed	completed	25	1345	10	71	2	ever married sample	20	barisal - rural	barisal - rural	barisal	rural	3	203	6	32	57	11	1	11	not selected	barisal	rural		11	countryside	barisol	secondary	5	tube well or borehole		pit latrine with slab	no	no	no	no
20 87 2	87	2	691218	11	2017	1415	43062	9	1999	1197	18	15-19	age - year/month imputed	completed	23	1345	10	71	2	ever married sample	20	barisal - rural	barisal - rural	barisal	rural	1	225	6	32	57	11	1	11	not selected	barisal	rural		0	city	dhaka	secondary	2	tube well or borehole		ventilated improved pit latrine (vip)	no	no	no	no
20 95 2	95	2	691218	11	2017	1415	43064	9	2000	1209	17	15-19	age - year/month imputed	completed	25	1345	10	71	2	ever married sample	20	barisal - rural	barisal - rural	barisal	rural	1	130	6	32	57	11	1	11	not selected	barisal	rural		4	countryside	barisol	primary	5	tube well or borehole		pit latrine without slab/open pit	yes	no	no	no
20118 2	118	2	691218	11	2017	1415	43063	4	1992	1108	25	25-29	age - year/month imputed	completed	24	1345	10	71	2	ever married sample	20	barisal - rural	barisal - rural	barisal	rural	1	203	6	32	57	11	1	11	not selected	barisal	rural		7	countryside	barisol	higher	4	tube well or borehole		pit latrine with slab	no	no	no	no
21 6 2	6	2	626120	11	2017	1415	43066	2	1989	1070	28	25-29	age - year/month imputed	completed	27	1345	10	71	2	ever married sample	21	barisal - rural	barisal - rural	barisal	rural	1	192	9	32	57	17	1	6	not selected	barisal	rural		5	countryside	barisol	higher	2	tube well or borehole		pit latrine with slab	no	no	no	no
21 17 5	17	5	626120	11	2017	1415	43066	6	2000	1206	17	15-19	age - year/month imputed	completed	27	1345	10	71	2	ever married sample	21	barisal - rural	barisal - rural	barisal	rural	2	225	9	32	57	17	husband not in household	6	not selected	barisal	rural		2	countryside	barisol	secondary	1	tube well or borehole		ventilated improved pit latrine (vip)	yes	no	no	no
21 17 8	17	8	626120	11	2017	1415	43066	4	1996	1156	21	20-24	age - year/month imputed	completed	27	1345	10	71	2	ever married sample	21	barisal - rural	barisal - rural	barisal	rural	1	225	9	32	57	17	9	6	not selected	barisal	rural		visitor			primary	5	not a dejure resident	not a dejure resident	not a dejure resident	not a dejure resident	not a dejure resident	not a dejure resident	not a dejure resident
21 21 2	21	2	626120	11	2017	1415	43066	1	1999	1189	18	15-19	age - year/month imputed	completed	27	1345	10	71	2	ever married sample	21	barisal - rural	barisal - rural	barisal	rural	1	130	9	32	57	17	1	6	not selected	barisal	rural		always			secondary	1	tube well or borehole		pit latrine without slab/open pit	no	no	no	no
21 25 2	25	2	626120	11	2017	1415	43065	2	1978	938	39	35-39	age - year/month imputed	completed	26	1345	10	71	2	ever married sample	21	barisal - rural	barisal - rural	barisal	rural	1	153	9	32	57	17	1	6	not selected	barisal	rural		24	countryside	barisol	primary	5	tube well or borehole		ventilated improved pit latrine (vip)	yes	no	yes	no
21 32 5	32	5	626120	11	2017	1415	43066	5	1988	1061	29	25-29	month and year - information complete	completed	27	1345	10	71	2	ever married sample	21	barisal - rural	barisal - rural	barisal	rural	1	196	9	32	57	17	husband not in household	6	not selected	barisal	rural		10	countryside	barisol	higher	5	tube well or borehole		pit latrine with slab	yes	no	no	yes
21 50 6	50	6	626120	11	2017	1415	43067	3	1997	1167	20	20-24	age - year/month imputed	completed	28	1345	10	71	2	ever married sample	21	barisal - rural	barisal - rural	barisal	rural	1	192	9	32	57	17	husband not in household	6	not selected	barisal	rural		visitor			secondary	3	not a dejure resident	not a dejure resident	not a dejure resident	not a dejure resident	not a dejure resident	not a dejure resident	not a dejure resident
21 58 2	58	2	626120	11	2017	1415	43065	3	1995	1143	22	20-24	year and age - month imputed	completed	26	1345	10	71	2	ever married sample	21	barisal - rural	barisal - rural	barisal	rural	1	196	9	32	57	17	1	6	not selected	barisal	rural		0	countryside	barisol	secondary	5	tube well or borehole		flush to septic tank	yes	no	no	no
21 72 2	72	2	626120	11	2017	1415	43066	1	1995	1141	22	20-24	month and year - information complete	completed	27	1345	10	71	2	ever married sample	21	barisal - rural	barisal - rural	barisal	rural	1	153	9	32	57	17	husband not in household	6	not selected	barisal	rural		always			higher	3	tube well or borehole		ventilated improved pit latrine (vip)	yes	no	yes	yes
21102 7	102	7	626120	11	2017	1415	43067	12	1994	1140	22	20-24	age - year/month imputed	completed	28	1345	10	71	2	ever married sample	21	barisal - rural	barisal - rural	barisal	rural	1	196	9	32	57	17	10	6	not selected	barisal	rural		always			secondary	2	not a dejure resident	not a dejure resident	not a dejure resident	not a dejure resident	not a dejure resident	not a dejure resident	not a dejure resident
21109 3	109	3	626120	11	2017	1415	43065	4	1992	1108	25	25-29	age - year/month imputed	completed	26	1345	10	71	2	ever married sample	21	barisal - rural	barisal - rural	barisal	rural	1	203	9	32	57	17	husband not in household	6	not selected	barisal	rural		always			secondary	2	tube well or borehole		pit latrine with slab	yes	no	no	no
22 19 4	19	4	670891	12	2017	1416	43079	3	1994	1131	23	20-24	age - year/month imputed	completed	10	1345	9	72	2	ever married sample	22	barisal - rural	barisal - rural	barisal	rural	1	196	9	32	57	1	3	10	not selected	barisal	rural		4	countryside	barisol	primary	5	tube well or borehole		pit latrine without slab/open pit	yes	no	yes	no
22 19 7	19	7	670891	12	2017	1416	43079	6	1991	1098	26	25-29	age - year/month imputed	completed	10	1345	9	72	2	ever married sample	22	barisal - rural	barisal - rural	barisal	rural	1	196	9	32	57	1	husband not in household	10	not selected	barisal	rural		visitor			primary	5	not a dejure resident	not a dejure resident	not a dejure resident	not a dejure resident	not a dejure resident	not a dejure resident	not a dejure resident
22 39 4	39	4	670891	12	2017	1416	43078	5	1995	1145	22	20-24	year and age - month imputed	completed	9	1345	9	72	2	ever married sample	22	barisal - rural	barisal - rural	barisal	rural	1	225	9	32	57	1	3	10	not selected	barisal	rural		6	city	dhaka	primary	5	tube well or borehole		pit latrine without slab/open pit	yes	no	yes	no
22 44 2	44	2	670891	12	2017	1416	43078	8	1993	1124	24	20-24	age - year/month imputed	completed	9	1345	9	72	2	ever married sample	22	barisal - rural	barisal - rural	barisal	rural	1	130	9	32	57	1	1	10	not selected	barisal	rural		8	countryside	barisol	primary	4	tube well or borehole		pit latrine without slab/open pit	no	no	no	no
22 49 2	49	2	670891	12	2017	1416	43078	4	1993	1120	24	20-24	age - year/month imputed	completed	9	1345	9	72	2	ever married sample	22	barisal - rural	barisal - rural	barisal	rural	1	192	9	32	57	1	1	10	not selected	barisal	rural		2	city	barisol	secondary	3	tube well or borehole		ventilated improved pit latrine (vip)	yes	no	yes	no
22 64 2	64	2	670891	12	2017	1416	43078	6	1992	1110	25	25-29	age - year/month imputed	completed	9	1345	9	72	2	ever married sample	22	barisal - rural	barisal - rural	barisal	rural	1	196	9	32	57	1	husband not in household	10	not selected	barisal	rural		5	city	barisol	primary	5	tube well or borehole		pit latrine without slab/open pit	no	no	no	no
22108 2	108	2	670891	12	2017	1416	43077	5	1986	1037	31	30-34	age - year/month imputed	completed	8	1345	9	72	2	ever married sample	22	barisal - rural	barisal - rural	barisal	rural	1	225	9	32	57	1	1	10	not selected	barisal	rural		13	countryside	barisol	secondary	4	tube well or borehole		pit latrine without slab/open pit	no	no	no	no
22113 2	113	2	670891	12	2017	1416	43077	5	1993	1121	24	20-24	age - year/month imputed	completed	8	1345	9	72	2	ever married sample	22	barisal - rural	barisal - rural	barisal	rural	1	192	9	32	57	1	1	10	not selected	barisal	rural		9	countryside	barisol	primary	1	tube well or borehole		pit latrine without slab/open pit	no	no	no	no
22123 2	123	2	670891	12	2017	1416	43077	5	1984	1013	33	30-34	age - year/month imputed	completed	8	1345	9	72	2	ever married sample	22	barisal - rural	barisal - rural	barisal	rural	1	192	9	32	57	1	1	10	not selected	barisal	rural		4	countryside	barisol	primary	5	tube well or borehole		pit latrine with slab	yes	no	no	no
22148 2	148	2	670891	12	2017	1416	43077	9	1981	981	36	35-39	age - year/month imputed	completed	8	1345	9	72	2	ever married sample	22	barisal - rural	barisal - rural	barisal	rural	1	153	9	32	57	1	1	10	not selected	barisal	rural		19	countryside	barisol	primary	5	tube well or borehole		pit latrine with slab	yes	no	no	no
23 24 2	24	2	633519	11	2017	1415	43063	3	1986	1035	31	30-34	age - year/month imputed	completed	24	1345	10	71	2	ever married sample	23	barisal - rural	barisal - rural	barisal	rural	1	210	7	15	53	16	1	5	not selected	barisal	rural		10	countryside	barisol	no education		tube well or borehole		pit latrine with slab	yes	no	yes	no
23 28 3	28	3	633519	11	2017	1415	43062	2	1992	1106	25	25-29	age - year/month imputed	completed	23	1345	10	71	2	ever married sample	23	barisal - rural	barisal - rural	barisal	rural	1	143	7	15	53	16		5	not selected	barisal	rural		always			no education		tube well or borehole		pit latrine without slab/open pit	yes	no	no	no
23 32 3	32	3	633519	11	2017	1415	43063	2	1999	1190	18	15-19	age - year/month imputed	completed	24	1345	10	71	2	ever married sample	23	barisal - rural	barisal - rural	barisal	rural	1	125	7	15	53	16	husband not in household	5	not selected	barisal	rural		1	countryside	barisol	secondary	4	tube well or borehole		pit latrine with slab	yes	no	no	yes
23 53 3	53	3	633519	11	2017	1415	43063	10	1998	1186	19	15-19	age - year/month imputed	completed	24	1345	10	71	2	ever married sample	23	barisal - rural	barisal - rural	barisal	rural	1	193	7	15	53	16	2	5	not selected	barisal	rural		4	countryside	barisol	secondary	2	tube well or borehole		flush to septic tank	yes	no	yes	yes
23 62 4	62	4	633519	11	2017	1415	43062	7	2001	1219	16	15-19	age - year/month imputed	completed	23	1345	10	71	2	ever married sample	23	barisal - rural	barisal - rural	barisal	rural	1	193	7	15	53	16	3	5	not selected	barisal	rural		2	countryside	barisol	secondary	1	tube well or borehole		ventilated improved pit latrine (vip)	yes	no	no	yes
23 70 2	70	2	633519	11	2017	1415	43062	9	1995	1149	22	20-24	age - year/month imputed	completed	23	1345	10	71	2	ever married sample	23	barisal - rural	barisal - rural	barisal	rural	1	210	7	15	53	16	1	5	not selected	barisal	rural		5	city	dhaka	secondary	4	tube well or borehole		flush to septic tank	yes	no	yes	no
23104 1	104	1	633519	11	2017	1415	43064	5	1999	1193	18	15-19	year and age - month imputed	completed	25	1345	10	71	2	ever married sample	23	barisal - rural	barisal - rural	barisal	rural	1	143	7	15	53	16	husband not in household	5	not selected	barisal	rural		4	countryside	barisol	secondary	2	tube well or borehole		pit latrine with slab	yes	no	no	no
23120 2	120	2	633519	11	2017	1415	43064	1	1991	1093	26	25-29	age - year/month imputed	completed	25	1345	10	71	2	ever married sample	23	barisal - rural	barisal - rural	barisal	rural	1	210	7	15	53	16	1	5	not selected	barisal	rural		8	countryside	barisol	no education		tube well or borehole		pit latrine without slab/open pit	yes	no	yes	no
24 19 2	19	2	752900	11	2017	1415	43066	7	1995	1147	22	20-24	age - year/month imputed	completed	27	1345	10	71	2	ever married sample	24	barisal - rural	barisal - rural	barisal	rural	1	159	6	15	53	19	1	4	not selected	barisal	rural		8	countryside	barisol	no education		tube well or borehole		hanging toilet/latrine	no	no	no	no
24 24 2	24	2	752900	11	2017	1415	43066	10	1993	1126	24	20-24	age - year/month imputed	completed	27	1345	10	71	2	ever married sample	24	barisal - rural	barisal - rural	barisal	rural	1	143	6	15	53	19	1	4	not selected	barisal	rural		9	countryside	barisol	primary	no years completed at level v106	tube well or borehole		pit latrine without slab/open pit	no	no	no	no
24 44 3	44	3	752900	11	2017	1415	43065	1	1998	1177	19	15-19	age - year/month imputed	completed	26	1345	10	71	2	ever married sample	24	barisal - rural	barisal - rural	barisal	rural	1	159	6	15	53	19	husband not in household	4	not selected	barisal	rural		visitor			no education		not a dejure resident	not a dejure resident	not a dejure resident	not a dejure resident	not a dejure resident	not a dejure resident	not a dejure resident
24 54 4	54	4	752900	11	2017	1415	43065	6	2001	1218	16	15-19	age - year/month imputed	completed	26	1345	10	71	2	ever married sample	24	barisal - rural	barisal - rural	barisal	rural	1	159	6	15	53	19	3	4	not selected	barisal	rural		3	countryside	barisol	secondary	1	tube well or borehole		pit latrine without slab/open pit	no	no	no	no
24 58 2	58	2	752900	11	2017	1415	43067	7	1998	1183	19	15-19	age - year/month imputed	completed	28	1345	10	71	2	ever married sample	24	barisal - rural	barisal - rural	barisal	rural	1	125	6	15	53	19	1	4	not selected	barisal	rural		3	countryside	barisol	primary	1	tube well or borehole		pit latrine without slab/open pit	no	no	no	no
24 58 4	58	4	752900	11	2017	1415	43067	10	1999	1198	18	15-19	age - year/month imputed	completed	28	1345	10	71	2	ever married sample	24	barisal - rural	barisal - rural	barisal	rural	1	125	6	15	53	19		4	not selected	barisal	rural		always			no education		tube well or borehole		pit latrine without slab/open pit	no	no	no	no
24 68 4	68	4	752900	11	2017	1415	43066	10	1998	1186	19	15-19	age - year/month imputed	completed	27	1345	10	71	2	ever married sample	24	barisal - rural	barisal - rural	barisal	rural	1	193	6	15	53	19	3	4	not selected	barisal	rural		6	countryside	barisol	primary	4	tube well or borehole		hanging toilet/latrine	no	no	no	no
24 92 2	92	2	752900	11	2017	1415	43066	5	1993	1121	24	20-24	age - year/month imputed	completed	27	1345	10	71	2	ever married sample	24	barisal - rural	barisal - rural	barisal	rural	1	125	6	15	53	19	1	4	not selected	barisal	rural		4	countryside	barisol	primary	1	tube well or borehole		pit latrine without slab/open pit	no	no	no	no
24102 2	102	2	752900	11	2017	1415	43067	8	1994	1136	23	20-24	age - year/month imputed	completed	28	1345	10	71	2	ever married sample	24	barisal - rural	barisal - rural	barisal	rural	1	193	6	15	53	19	1	4	not selected	barisal	rural		8	countryside	barisol	secondary	4	tube well or borehole		pit latrine without slab/open pit	no	no	no	no
24102 7	102	7	752900	11	2017	1415	43067	7	1999	1195	18	15-19	age - year/month imputed	completed	28	1345	10	71	2	ever married sample	24	barisal - rural	barisal - rural	barisal	rural	1	193	6	15	53	19	6	4	not selected	barisal	rural		1	countryside	barisol	secondary	5	tube well or borehole		pit latrine without slab/open pit	no	no	no	no
24127 2	127	2	752900	11	2017	1415	43065	12	1985	1032	31	30-34	age - year/month imputed	completed	26	1345	10	71	2	ever married sample	24	barisal - rural	barisal - rural	barisal	rural	1	143	6	15	53	19	1	4	not selected	barisal	rural		16	countryside	barisol	primary	5	tube well or borehole		pit latrine with slab	no	no	no	no
24131 2	131	2	752900	11	2017	1415	43066	12	1981	984	35	35-39	age - year/month imputed	completed	27	1345	10	71	2	ever married sample	24	barisal - rural	barisal - rural	barisal	rural	1	210	6	15	53	19	1	4	not selected	barisal	rural		22	countryside	barisol	no education		tube well or borehole		pit latrine with slab	no	no	no	no
24136 2	136	2	752900	11	2017	1415	43065	9	1986	1041	31	30-34	age - year/month imputed	completed	26	1345	10	71	2	ever married sample	24	barisal - rural	barisal - rural	barisal	rural	1	193	6	15	53	19	1	4	not selected	barisal	rural		always			no education		tube well or borehole		pit latrine without slab/open pit	no	no	no	no
24141 3	141	3	752900	11	2017	1415	43066	5	1998	1181	19	15-19	age - year/month imputed	completed	27	1345	10	71	2	ever married sample	24	barisal - rural	barisal - rural	barisal	rural	1	125	6	15	53	19	husband not in household	4	not selected	barisal	rural		3	countryside	barisol	secondary	4	river/dam/lake/ponds/stream/canal/irrigation channel		pit latrine with slab	no	no	no	no
25 5 1	5	1	617064	12	2017	1416	43070	2	1989	1070	28	25-29	age - year/month imputed	completed	1	1345	9	72	2	ever married sample	25	barisal - rural	barisal - rural	barisal	rural	1	159	10	15	53	16	husband not in household	3	not selected	barisal	rural		12	countryside	barisol	secondary	1	tube well or borehole		pit latrine without slab/open pit	no	no	no	no
25 11 2	11	2	617064	11	2017	1415	43069	11	1982	995	35	35-39	age - year/month imputed	completed	30	1345	10	71	2	ever married sample	25	barisal - rural	barisal - rural	barisal	rural	1	159	10	15	53	16	1	3	not selected	barisal	rural		always			no education		tube well or borehole		pit latrine without slab/open pit	no	no	no	no
25 23 2	23	2	617064	11	2017	1415	43069	11	1991	1103	26	25-29	age - year/month imputed	completed	30	1345	10	71	2	ever married sample	25	barisal - rural	barisal - rural	barisal	rural	1	125	10	15	53	16	1	3	not selected	barisal	rural		1	countryside	barisol	primary	1	tube well or borehole		pit latrine without slab/open pit	no	no	no	no
25 38 2	38	2	617064	12	2017	1416	43070	9	1991	1101	26	25-29	age - year/month imputed	completed	1	1345	9	72	2	ever married sample	25	barisal - rural	barisal - rural	barisal	rural	1	210	10	15	53	16	1	3	not selected	barisal	rural		9	countryside	barisol	primary	4	tube well or borehole		ventilated improved pit latrine (vip)	no	no	no	no
25 41 2	41	2	617064	12	2017	1416	43070	5	1997	1169	20	20-24	age - year/month imputed	completed	1	1345	9	72	2	ever married sample	25	barisal - rural	barisal - rural	barisal	rural	1	143	10	15	53	16	1	3	not selected	barisal	rural		2	countryside	barisol	primary	4	tube well or borehole		pit latrine without slab/open pit	no	no	no	no
25 44 4	44	4	617064	11	2017	1415	43068	5	1993	1121	24	20-24	age - year/month imputed	completed	29	1345	10	71	2	ever married sample	25	barisal - rural	barisal - rural	barisal	rural	1	193	10	15	53	16	3	3	not selected	barisal	rural		9	countryside	barisol	secondary	3	tube well or borehole		pit latrine with slab	no	no	no	no
25 53 2	53	2	617064	11	2017	1415	43068	11	1979	959	38	35-39	age - year/month imputed	completed	29	1345	10	71	2	ever married sample	25	barisal - rural	barisal - rural	barisal	rural	1	210	10	15	53	16	1	3	not selected	barisal	rural		24	countryside	barisol	no education		tube well or borehole		pit latrine without slab/open pit	no	no	no	no
25 56 2	56	2	617064	11	2017	1415	43069	1	1984	1009	33	30-34	age - year/month imputed	completed	30	1345	10	71	2	ever married sample	25	barisal - rural	barisal - rural	barisal	rural	1	143	10	15	53	16	1	3	not selected	barisal	rural		19	countryside	barisol	no education		tube well or borehole		pit latrine without slab/open pit	no	no	no	no
25 68 1	68	1	617064	11	2017	1415	43069	8	1995	1148	22	20-24	age - year/month imputed	completed	30	1345	10	71	2	ever married sample	25	barisal - rural	barisal - rural	barisal	rural	1	125	10	15	53	16	husband not in household	3	not selected	barisal	rural		8	countryside	barisol	secondary	1	tube well or borehole		pit latrine with slab	no	no	no	no
25 71 2	71	2	617064	11	2017	1415	43069	2	1986	1034	31	30-34	age - year/month imputed	completed	30	1345	10	71	2	ever married sample	25	barisal - rural	barisal - rural	barisal	rural	1	143	10	15	53	16	1	3	not selected	barisal	rural		14	countryside	barisol	secondary	3	tube well or borehole		pit latrine without slab/open pit	no	no	no	no
25 83 3	83	3	617064	11	2017	1415	43069	2	1994	1130	23	20-24	month and year - information complete	completed	30	1345	10	71	2	ever married sample	25	barisal - rural	barisal - rural	barisal	rural	1	210	10	15	53	16	husband not in household	3	not selected	barisal	rural		always			higher	2	tube well or borehole		pit latrine with slab	no	no	no	no
26 2 5	2	5	623463	12	2017	1416	43076	1	1999	1189	18	15-19	month and year - information complete	completed	7	1345	9	72	2	ever married sample	26	barisal - rural	barisal - rural	barisal	rural	1	225	8	32	57	19	husband not in household	9	not selected	barisal	rural		2	countryside	barisol	secondary	5	tube well or borehole		pit latrine with slab	yes	no	no	yes
26 2 6	2	6	623463	12	2017	1416	43076	3	1999	1191	18	15-19	age - year/month imputed	completed	7	1345	9	72	2	ever married sample	26	barisal - rural	barisal - rural	barisal	rural	1	225	8	32	57	19	husband not in household	9	not selected	barisal	rural		visitor			primary	5	not a dejure resident	not a dejure resident	not a dejure resident	not a dejure resident	not a dejure resident	not a dejure resident	not a dejure resident
26 14 5	14	5	623463	12	2017	1416	43076	2	1997	1166	20	20-24	month and year - information complete	completed	7	1345	9	72	2	ever married sample	26	barisal - rural	barisal - rural	barisal	rural	1	130	8	32	57	19	husband not in household	9	not selected	barisal	rural		1	countryside	chittagong	secondary	4	tube well or borehole		pit latrine with slab	yes	no	yes	yes
26 30 1	30	1	623463	12	2017	1416	43076	10	1993	1126	24	20-24	age - year/month imputed	completed	7	1345	9	72	2	ever married sample	26	barisal - rural	barisal - rural	barisal	rural	1	196	8	32	57	19	husband not in household	9	not selected	barisal	rural		6	countryside	barisol	primary	4	tube well or borehole		pit latrine with slab	yes	no	yes	yes
26 43 2	43	2	623463	12	2017	1416	43074	2	1988	1058	29	25-29	age - year/month imputed	completed	5	1345	9	72	2	ever married sample	26	barisal - rural	barisal - rural	barisal	rural	1	130	8	32	57	19	1	9	not selected	barisal	rural		5	city	dhaka	secondary	1	tube well or borehole		pit latrine with slab	yes	no	yes	yes
26 59 2	59	2	623463	12	2017	1416	43074	7	1987	1051	30	30-34	age - year/month imputed	completed	5	1345	9	72	2	ever married sample	26	barisal - rural	barisal - rural	barisal	rural	1	203	8	32	57	19	1	9	not selected	barisal	rural		12	countryside	barisol	primary	2	tube well or borehole		pit latrine with slab	yes	no	no	no
26 72 2	72	2	623463	12	2017	1416	43074	5	1994	1133	23	20-24	age - year/month imputed	completed	5	1345	9	72	2	ever married sample	26	barisal - rural	barisal - rural	barisal	rural	1	153	8	32	57	19	1	9	not selected	barisal	rural		7	countryside	barisol	secondary	2	tube well or borehole		ventilated improved pit latrine (vip)	yes	no	no	no
27 14 5	14	5	1003595	12	2017	1416	43080	10	2001	1222	16	15-19	year and age - month imputed	completed	11	1345	9	72	2	ever married sample	27	barisal - rural	barisal - rural	barisal	rural	1	130	4	32	57	15	4	7	not selected	barisal	rural		4	countryside	barisol	secondary	no years completed at level v106	tube well or borehole		pit latrine without slab/open pit	yes	no	yes	no
27 26 2	26	2	1003595	12	2017	1416	43080	8	1986	1040	31	30-34	age - year/month imputed	completed	11	1345	9	72	2	ever married sample	27	barisal - rural	barisal - rural	barisal	rural	1	196	4	32	57	15	1	7	not selected	barisal	rural		5	countryside	barisol	no education		tube well or borehole		pit latrine without slab/open pit	yes	no	no	no
27 37 2	37	2	1003595	12	2017	1416	43080	12	1986	1044	31	30-34	age - year/month imputed	completed	11	1345	9	72	2	ever married sample	27	barisal - rural	barisal - rural	barisal	rural	1	153	4	32	57	15	1	7	not selected	barisal	rural		16	countryside	barisol	no education		tube well or borehole		pit latrine without slab/open pit	yes	no	no	no
27 54 2	54	2	1003595	12	2017	1416	43081	10	1991	1102	26	25-29	age - year/month imputed	completed	12	1345	9	72	2	ever married sample	27	barisal - rural	barisal - rural	barisal	rural	1	192	4	32	57	15	1	7	not selected	barisal	rural		6	countryside	barisol	higher	2	tube well or borehole		ventilated improved pit latrine (vip)	yes	no	no	no
27 70 2	70	2	1003595	12	2017	1416	43081	6	1989	1074	28	25-29	age - year/month imputed	completed	12	1345	9	72	2	ever married sample	27	barisal - rural	barisal - rural	barisal	rural	1	153	4	32	57	15	1	7	not selected	barisal	rural		13	countryside	barisol	no education		tube well or borehole		pit latrine without slab/open pit	yes	no	no	no
27 76 4	76	4	1003595	12	2017	1416	43080	12	1991	1104	26	25-29	age - year/month imputed	completed	11	1345	9	72	2	ever married sample	27	barisal - rural	barisal - rural	barisal	rural	1	203	4	32	57	15	3	7	not selected	barisal	rural		13	countryside	barisol	primary	5	tube well or borehole		pit latrine with slab	yes	no	no	no
27 98 1	98	1	1003595	12	2017	1416	43080	2	1987	1046	30	30-34	age - year/month imputed	completed	11	1345	9	72	2	ever married sample	27	barisal - rural	barisal - rural	barisal	rural	1	225	4	32	57	15	husband not in household	7	not selected	barisal	rural		10	countryside	barisol	secondary	2	tube well or borehole		pit latrine without slab/open pit	yes	no	no	no
27115 2	115	2	1003595	12	2017	1416	43081	7	1989	1075	28	25-29	age - year/month imputed	completed	12	1345	9	72	2	ever married sample	27	barisal - rural	barisal - rural	barisal	rural	1	130	4	32	57	15	husband not in household	7	not selected	barisal	rural		15	countryside	barisol	primary	no years completed at level v106	tube well or borehole		pit latrine without slab/open pit	no	no	no	no
27121 1	121	1	1003595	12	2017	1416	43080	6	1992	1110	25	25-29	age - year/month imputed	completed	11	1345	9	72	2	ever married sample	27	barisal - rural	barisal - rural	barisal	rural	1	192	4	32	57	15	husband not in household	7	not selected	barisal	rural		10	city	barisol	secondary	3	tube well or borehole		ventilated improved pit latrine (vip)	no	no	no	no
27154 2	154	2	1003595	12	2017	1416	43080	11	1986	1043	31	30-34	age - year/month imputed	completed	11	1345	9	72	2	ever married sample	27	barisal - rural	barisal - rural	barisal	rural	1	192	4	32	57	15	1	7	not selected	barisal	rural		16	countryside	barisol	secondary	3	tube well or borehole		ventilated improved pit latrine (vip)	yes	no	no	no
27160 3	160	3	1003595	12	2017	1416	43082	10	1995	1150	22	20-24	age - year/month imputed	completed	13	1345	9	72	2	ever married sample	27	barisal - rural	barisal - rural	barisal	rural	1	196	4	32	57	15	husband not in household	7	not selected	barisal	rural		1	countryside	barisol	secondary	4	tube well or borehole		pit latrine without slab/open pit	no	no	no	no
28 13 2	13	2	543017	12	2017	1416	43077	3	1994	1131	23	20-24	age - year/month imputed	completed	8	1345	9	72	2	ever married sample	28	barisal - rural	barisal - rural	barisal	rural	1	143	9	15	53	2	1	3	not selected	barisal	rural		7	countryside	barisol	secondary	2	tube well or borehole		flush to septic tank	yes	no	no	no
28 31 2	31	2	543017	12	2017	1416	43076	7	2000	1207	17	15-19	age - year/month imputed	completed	7	1345	9	72	2	ever married sample	28	barisal - rural	barisal - rural	barisal	rural	1	143	9	15	53	2	1	3	not selected	barisal	rural		2	countryside	barisol	secondary	1	tube well or borehole		pit latrine without slab/open pit	no	no	no	no
28 41 3	41	3	543017	12	2017	1416	43076	1	1995	1141	22	20-24	age - year/month imputed	completed	7	1345	9	72	2	ever married sample	28	barisal - rural	barisal - rural	barisal	rural	1	143	9	15	53	2	4	3	not selected	barisal	rural		visitor			higher	3	not a dejure resident	not a dejure resident	not a dejure resident	not a dejure resident	not a dejure resident	not a dejure resident	not a dejure resident
28 52 4	52	4	543017	12	2017	1416	43075	2	1997	1166	20	20-24	age - year/month imputed	completed	6	1345	9	72	2	ever married sample	28	barisal - rural	barisal - rural	barisal	rural	1	125	9	15	53	2	3	3	not selected	barisal	rural		5	countryside	barisol	primary	4	tube well or borehole		pit latrine without slab/open pit	no	no	no	no
28 63 2	63	2	543017	12	2017	1416	43075	8	1996	1160	21	20-24	age - year/month imputed	completed	6	1345	9	72	2	ever married sample	28	barisal - rural	barisal - rural	barisal	rural	1	193	9	15	53	2	1	3	not selected	barisal	rural		7	countryside	barisol	primary	2	tube well or borehole		pit latrine without slab/open pit	no	no	no	no
28 67 2	67	2	543017	12	2017	1416	43075	11	1996	1163	21	20-24	age - year/month imputed	completed	6	1345	9	72	2	ever married sample	28	barisal - rural	barisal - rural	barisal	rural	1	143	9	15	53	2	1	3	not selected	barisal	rural		8	countryside	barisol	secondary	4	tube well or borehole		pit latrine without slab/open pit	no	no	no	no
28 67 8	67	8	543017	12	2017	1416	43075	5	1998	1181	19	15-19	month and year - information complete	completed	6	1345	9	72	2	ever married sample	28	barisal - rural	barisal - rural	barisal	rural	1	143	9	15	53	2	7	3	not selected	barisal	rural		always			higher	no years completed at level v106	tube well or borehole		pit latrine without slab/open pit	no	no	no	no
28 74 2	74	2	543017	12	2017	1416	43075	7	1999	1195	18	15-19	age - year/month imputed	completed	6	1345	9	72	2	ever married sample	28	barisal - rural	barisal - rural	barisal	rural	1	210	9	15	53	2	1	3	not selected	barisal	rural		always			secondary	4	tube well or borehole		pit latrine with slab	no	no	no	no
28 92 2	92	2	543017	12	2017	1416	43075	3	1997	1167	20	20-24	age - year/month imputed	completed	6	1345	9	72	2	ever married sample	28	barisal - rural	barisal - rural	barisal	rural	1	125	9	15	53	2	1	3	not selected	barisal	rural		3	countryside	barisol	secondary	3	tube well or borehole		pit latrine without slab/open pit	no	no	no	no
28103 2	103	2	543017	12	2017	1416	43075	4	1995	1144	22	20-24	age - year/month imputed	completed	6	1345	9	72	2	ever married sample	28	barisal - rural	barisal - rural	barisal	rural	1	125	9	15	53	2	1	3	not selected	barisal	rural		9	countryside	barisol	primary	2	tube well or borehole		hanging toilet/latrine	no	no	no	no
29 3 2	3	2	608380	12	2017	1416	43080	4	1995	1144	22	20-24	age - year/month imputed	completed	11	1345	9	72	2	ever married sample	29	barisal - rural	barisal - rural	barisal	rural	1	210	5	15	53	2	1	5	not selected	barisal	rural		3	countryside	barisol	primary	5	tube well or borehole		pit latrine without slab/open pit	yes	no	no	no
29 11 2	11	2	608380	12	2017	1416	43078	10	1995	1150	22	20-24	age - year/month imputed	completed	9	1345	9	72	2	ever married sample	29	barisal - rural	barisal - rural	barisal	rural	1	159	5	15	53	2	1	5	not selected	barisal	rural		2	countryside	barisol	primary	4	tube well or borehole		pit latrine without slab/open pit	yes	no	yes	no
29 15 4	15	4	608380	12	2017	1416	43080	5	1999	1193	18	15-19	age - year/month imputed	completed	11	1345	9	72	2	ever married sample	29	barisal - rural	barisal - rural	barisal	rural	1	143	5	15	53	2	3	5	not selected	barisal	rural		1	countryside	barisol	secondary	3	tube well or borehole		pit latrine with slab	yes	no	no	no
29 40 6	40	6	608380	12	2017	1416	43080	9	1997	1173	20	20-24	age - year/month imputed	completed	11	1345	9	72	2	ever married sample	29	barisal - rural	barisal - rural	barisal	rural	1	125	5	15	53	2	husband not in household	5	not selected	barisal	rural		5	countryside	barisol	higher	3	tube well or borehole		pit latrine without slab/open pit	yes	no	no	no
29 60 1	60	1	608380	12	2017	1416	43078	6	1990	1086	27	25-29	age - year/month imputed	completed	9	1345	9	72	2	ever married sample	29	barisal - rural	barisal - rural	barisal	rural	1	125	5	15	53	2	husband not in household	5	not selected	barisal	rural		always			secondary	1	tube well or borehole		ventilated improved pit latrine (vip)	yes	no	no	no
29 64 3	64	3	608380	12	2017	1416	43079	6	1994	1134	23	20-24	month and year - information complete	completed	10	1345	9	72	2	ever married sample	29	barisal - rural	barisal - rural	barisal	rural	1	159	5	15	53	2	husband not in household	5	not selected	barisal	rural		6	countryside	barisol	higher	5	tube well or borehole		pit latrine without slab/open pit	yes	no	yes	no
29 68 2	68	2	608380	12	2017	1416	43079	9	1986	1041	31	30-34	age - year/month imputed	completed	10	1345	9	72	2	ever married sample	29	barisal - rural	barisal - rural	barisal	rural	1	193	5	15	53	2	1	5	not selected	barisal	rural		15	countryside	barisol	primary	2	tube well or borehole		pit latrine with slab	yes	no	no	no
29 72 3	72	3	608380	12	2017	1416	43078	4	1996	1156	21	20-24	month and year - information complete	completed	9	1345	9	72	2	ever married sample	29	barisal - rural	barisal - rural	barisal	rural	1	143	5	15	53	2	husband not in household	5	not selected	barisal	rural		0	city	dhaka	higher	2	tube well or borehole		ventilated improved pit latrine (vip)	yes	no	no	yes
29 76 2	76	2	608380	12	2017	1416	43079	12	1983	1008	34	30-34	age - year/month imputed	completed	10	1345	9	72	2	ever married sample	29	barisal - rural	barisal - rural	barisal	rural	1	143	5	15	53	2	1	5	not selected	barisal	rural		16	countryside	barisol	primary	5	tube well or borehole		pit latrine with slab	yes	no	no	no
29 92 4	92	4	608380	12	2017	1416	43079	6	1998	1182	19	15-19	age - year/month imputed	completed	10	1345	9	72	2	ever married sample	29	barisal - rural	barisal - rural	barisal	rural	1	143	5	15	53	2	3	5	not selected	barisal	rural		2	countryside	barisol	primary	5	tube well or borehole		pit latrine with slab	no	no	no	no
29108 2	108	2	608380	12	2017	1416	43079	2	1992	1106	25	25-29	age - year/month imputed	completed	10	1345	9	72	2	ever married sample	29	barisal - rural	barisal - rural	barisal	rural	1	210	5	15	53	2	1	5	not selected	barisal	rural		10	countryside	barisol	secondary	1	tube well or borehole		ventilated improved pit latrine (vip)	no	no	no	no
29116 1	116	1	608380	12	2017	1416	43079	6	1988	1062	29	25-29	age - year/month imputed	completed	10	1345	9	72	2	ever married sample	29	barisal - rural	barisal - rural	barisal	rural	1	125	5	15	53	2	husband not in household	5	not selected	barisal	rural		2	city	chittagong	primary	5	tube well or borehole		ventilated improved pit latrine (vip)	no	no	no	no
30 4 6	4	6	537231	12	2017	1416	43094	3	1990	1083	27	25-29	age - year/month imputed	completed	25	1345	9	72	2	ever married sample	30	barisal - rural	barisal - rural	barisal	rural	1	138	8	23	52	20	husband not in household	9	not selected	barisal	rural		visitor			secondary	4	not a dejure resident	not a dejure resident	not a dejure resident	not a dejure resident	not a dejure resident	not a dejure resident	not a dejure resident
30 19 3	19	3	537231	12	2017	1416	43094	7	1997	1171	20	20-24	age - year/month imputed	completed	25	1345	9	72	2	ever married sample	30	barisal - rural	barisal - rural	barisal	rural	1	158	8	23	52	20	husband not in household	9	not selected	barisal	rural		visitor			primary	5	not a dejure resident	not a dejure resident	not a dejure resident	not a dejure resident	not a dejure resident	not a dejure resident	not a dejure resident
30 32 4	32	4	537231	12	2017	1416	43094	5	1981	977	36	35-39	month and year - information complete	completed	25	1345	9	72	2	ever married sample	30	barisal - rural	barisal - rural	barisal	rural	1	138	8	23	52	20	3	9	not selected	barisal	rural		visitor			higher	7	not a dejure resident	not a dejure resident	not a dejure resident	not a dejure resident	not a dejure resident	not a dejure resident	not a dejure resident
30 62 4	62	4	537231	12	2017	1416	43096	1	1998	1177	19	15-19	age - year/month imputed	completed	27	1345	9	72	2	ever married sample	30	barisal - rural	barisal - rural	barisal	rural	1	158	8	23	52	20	3	9	not selected	barisal	rural		1	countryside	barisol	secondary	3	tube well or borehole		pit latrine with slab	yes	no	no	no
30 64 2	64	2	537231	12	2017	1416	43095	10	1994	1138	23	20-24	age - year/month imputed	completed	26	1345	9	72	2	ever married sample	30	barisal - rural	barisal - rural	barisal	rural	1	161	8	23	52	20	1	9	not selected	barisal	rural		6	town	dhaka	primary	2	tube well or borehole		pit latrine with slab	no	no	no	no
31 4 2	4	2	407391	12	2017	1416	43097	11	1995	1151	22	20-24	age - year/month imputed	completed	28	1345	9	72	2	ever married sample	31	barisal - rural	barisal - rural	barisal	rural	1	158	5	23	52	11	husband not in household	7	not selected	barisal	rural		1	countryside	barisol	secondary	2	river/dam/lake/ponds/stream/canal/irrigation channel		pit latrine without slab/open pit	yes	no	no	no
31 15 4	15	4	407391	12	2017	1416	43097	7	1995	1147	22	20-24	age - year/month imputed	completed	28	1345	9	72	2	ever married sample	31	barisal - rural	barisal - rural	barisal	rural	1	138	5	23	52	11	3	7	not selected	barisal	rural		6	town	khulna	secondary	1	river/dam/lake/ponds/stream/canal/irrigation channel		pit latrine without slab/open pit	yes	no	no	no
31 41 4	41	4	407391	12	2017	1416	43097	11	1996	1163	21	20-24	age - year/month imputed	completed	28	1345	9	72	2	ever married sample	31	barisal - rural	barisal - rural	barisal	rural	1	197	5	23	52	11	3	7	not selected	barisal	rural		8	countryside	barisol	secondary	4	river/dam/lake/ponds/stream/canal/irrigation channel		pit latrine without slab/open pit	yes	no	yes	no
31 47 7	47	7	407391	12	2017	1416	43097	12	1996	1164	21	20-24	month and year - information complete	completed	28	1345	9	72	2	ever married sample	31	barisal - rural	barisal - rural	barisal	rural	1	216	5	23	52	11	6	7	not selected	barisal	rural		2	countryside	barisol	higher	2	river/dam/lake/ponds/stream/canal/irrigation channel		pit latrine with slab	yes	no	no	no
31 62 2	62	2	407391	12	2017	1416	43098	1	1997	1165	20	20-24	age - year/month imputed	completed	29	1345	9	72	2	ever married sample	31	barisal - rural	barisal - rural	barisal	rural	1	161	5	23	52	11	1	7	not selected	barisal	rural		5	countryside	barisol	secondary	2	river/dam/lake/ponds/stream/canal/irrigation channel		pit latrine without slab/open pit	yes	no	no	no
31157 5	157	5	407391	12	2017	1416	43098	12	2001	1224	16	15-19	age - year/month imputed	completed	29	1345	9	72	2	ever married sample	31	barisal - rural	barisal - rural	barisal	rural	1	138	5	23	52	11	4	7	not selected	barisal	rural		3	countryside	barisol	secondary	no years completed at level v106	tube well or borehole		pit latrine without slab/open pit	no	no	no	no
32 68 4	68	4	330256	12	2017	1416	43099	11	1996	1163	21	20-24	age - year/month imputed	completed	30	1345	9	72	2	ever married sample	32	barisal - rural	barisal - rural	barisal	rural	1	137	6	16	51	2	husband not in household	11	not selected	barisal	rural		always			higher	no years completed at level v106	tube well or borehole		pit latrine without slab/open pit	no	no	no	no
32 88 4	88	4	330256	12	2017	1416	43097	7	1996	1159	21	20-24	year and age - month imputed	completed	28	1345	9	72	2	ever married sample	32	barisal - rural	barisal - rural	barisal	rural	1	137	6	16	51	2	3	11	not selected	barisal	rural		3	countryside	barisol	higher	2	tube well or borehole		pit latrine without slab/open pit	no	no	no	no
32 99 3	99	3	330256	12	2017	1416	43099	4	1979	952	38	35-39	age - year/month imputed	completed	30	1345	9	72	2	ever married sample	32	barisal - rural	barisal - rural	barisal	rural	1	154	6	16	51	2	husband not in household	11	not selected	barisal	rural		always			higher	5	tube well or borehole		pit latrine without slab/open pit	no	no	no	no
33 11 2	11	2	655817	1	2018	1417	43102	2	1993	1118	24	20-24	age - year/month imputed	completed	2	1345	8	73	2	ever married sample	33	barisal - rural	barisal - rural	barisal	rural	1	216	4	23	52	15	1	13	not selected	barisal	rural		11	countryside	barisol	primary	3	tube well or borehole		pit latrine with slab	no	no	no	no
33 71 2	71	2	655817	12	2017	1416	43100	11	1989	1079	28	25-29	age - year/month imputed	completed	31	1345	9	72	2	ever married sample	33	barisal - rural	barisal - rural	barisal	rural	1	138	4	23	52	15	1	13	not selected	barisal	rural		13	countryside	barisol	secondary	no years completed at level v106	tube well or borehole		pit latrine with slab	yes	no	no	no
33123 2	123	2	655817	1	2018	1417	43101	10	1988	1066	29	25-29	age - year/month imputed	completed	1	1345	8	73	2	ever married sample	33	barisal - rural	barisal - rural	barisal	rural	1	158	4	23	52	15	1	13	not selected	barisal	rural		5	countryside	barisol	primary	4	tube well or borehole		pit latrine without slab/open pit	no	no	no	no
33191 4	191	4	655817	1	2018	1417	43101	2	1988	1058	29	25-29	month and year - information complete	completed	1	1345	8	73	2	ever married sample	33	barisal - rural	barisal - rural	barisal	rural	1	161	4	23	52	15	3	13	not selected	barisal	rural		3	town	barisol	higher	7	tube well or borehole		flush to septic tank	yes	no	yes	yes
33221 4	221	4	655817	1	2018	1417	43101	8	1999	1196	18	15-19	age - year/month imputed	completed	1	1345	8	73	2	ever married sample	33	barisal - rural	barisal - rural	barisal	rural	1	197	4	23	52	15	husband not in household	13	not selected	barisal	rural		visitor			secondary	1	not a dejure resident	not a dejure resident	not a dejure resident	not a dejure resident	not a dejure resident	not a dejure resident	not a dejure resident
34 7 2	7	2	623804	11	2017	1415	43042	1	1995	1141	22	20-24	age - year/month imputed	completed	3	1345	10	71	2	ever married sample	34	barisal - rural	barisal - rural	barisal	rural	1	190	9	12	60	17	1	6	not selected	barisal	rural		4	city	barisol	secondary	2	tube well or borehole		ventilated improved pit latrine (vip)	yes	no	no	no
34 20 2	20	2	623804	11	2017	1415	43042	1	1989	1069	28	25-29	age - year/month imputed	completed	3	1345	10	71	2	ever married sample	34	barisal - rural	barisal - rural	barisal	rural	1	160	9	12	60	17	1	6	not selected	barisal	rural		7	countryside	barisol	secondary	5	tube well or borehole		pit latrine with slab	no	no	no	no
34 40 3	40	3	623804	11	2017	1415	43042	12	1989	1080	27	25-29	age - year/month imputed	completed	3	1345	10	71	2	ever married sample	34	barisal - rural	barisal - rural	barisal	rural	1	160	9	12	60	17	husband not in household	6	not selected	barisal	rural		10	countryside	barisol	secondary	3	tube well or borehole		pit latrine with slab	yes	no	yes	yes
34 40 6	40	6	623804	11	2017	1415	43042	10	1997	1174	20	20-24	age - year/month imputed	completed	3	1345	10	71	2	ever married sample	34	barisal - rural	barisal - rural	barisal	rural	1	160	9	12	60	17	husband not in household	6	not selected	barisal	rural		3	countryside	barisol	secondary	5	tube well or borehole		pit latrine with slab	yes	no	yes	yes
34 56 4	56	4	623804	11	2017	1415	43043	5	1995	1145	22	20-24	month and year - information complete	completed	4	1345	10	71	2	ever married sample	34	barisal - rural	barisal - rural	barisal	rural	1	126	9	12	60	17	husband not in household	6	not selected	barisal	rural		visitor			higher	2	not a dejure resident	not a dejure resident	not a dejure resident	not a dejure resident	not a dejure resident	not a dejure resident	not a dejure resident
34117 8	117	8	623804	11	2017	1415	43043	5	1989	1073	28	25-29	age - year/month imputed	completed	4	1345	10	71	2	ever married sample	34	barisal - rural	barisal - rural	barisal	rural	1	160	9	12	60	17	7	6	not selected	barisal	rural		always			secondary	2	tube well or borehole		pit latrine with slab	yes	no	yes	yes
34117 11	117	11	623804	11	2017	1415	43043	3	1990	1083	27	25-29	age - year/month imputed	completed	4	1345	10	71	2	ever married sample	34	barisal - rural	barisal - rural	barisal	rural	1	160	9	12	60	17	husband not in household	6	not selected	barisal	rural		always			secondary	5	tube well or borehole		pit latrine with slab	yes	no	yes	yes
34121 2	121	2	623804	11	2017	1415	43042	1	1983	997	34	30-34	age - year/month imputed	completed	3	1345	10	71	2	ever married sample	34	barisal - rural	barisal - rural	barisal	rural	1	126	9	12	60	17	1	6	not selected	barisal	rural		16	countryside	barisol	primary	5	tube well or borehole		pit latrine without slab/open pit	yes	no	no	no
35 4 2	4	2	603352	11	2017	1415	43044	12	1997	1176	19	15-19	age - year/month imputed	completed	5	1345	10	71	2	ever married sample	35	barisal - rural	barisal - rural	barisal	rural	1	206	10	12	60	18	1	5	not selected	barisal	rural		4	countryside	barisol	primary	5	tube well or borehole		pit latrine with slab	no	no	no	no
35 10 2	10	2	603352	11	2017	1415	43046	5	1994	1133	23	20-24	age - year/month imputed	completed	7	1345	10	71	2	ever married sample	35	barisal - rural	barisal - rural	barisal	rural	1	175	10	12	60	18	1	5	not selected	barisal	rural		always			primary	4	tube well or borehole		pit latrine without slab/open pit	no	no	no	no
35 18 2	18	2	603352	11	2017	1415	43044	11	1994	1139	23	20-24	age - year/month imputed	completed	5	1345	10	71	2	ever married sample	35	barisal - rural	barisal - rural	barisal	rural	1	190	10	12	60	18	1	5	not selected	barisal	rural		9	countryside	barisol	primary	2	tube well or borehole		ventilated improved pit latrine (vip)	no	no	no	no
35 27 4	27	4	603352	11	2017	1415	43045	5	1999	1193	18	15-19	age - year/month imputed	completed	6	1345	10	71	2	ever married sample	35	barisal - rural	barisal - rural	barisal	rural	1	218	10	12	60	18	3	5	not selected	barisal	rural		always			no education		tube well or borehole		hanging toilet/latrine	no	no	no	no
35 30 2	30	2	603352	11	2017	1415	43044	10	1990	1090	27	25-29	age - year/month imputed	completed	5	1345	10	71	2	ever married sample	35	barisal - rural	barisal - rural	barisal	rural	1	175	10	12	60	18	1	5	not selected	barisal	rural		7	countryside	barisol	secondary	4	tube well or borehole		pit latrine without slab/open pit	no	no	no	no
35 38 6	38	6	603352	11	2017	1415	43046	9	1996	1161	21	20-24	age - year/month imputed	completed	7	1345	10	71	2	ever married sample	35	barisal - rural	barisal - rural	barisal	rural	1	126	10	12	60	18	husband not in household	5	not selected	barisal	rural		visitor			no education		not a dejure resident	not a dejure resident	not a dejure resident	not a dejure resident	not a dejure resident	not a dejure resident	not a dejure resident
35 56 2	56	2	603352	11	2017	1415	43045	12	1988	1068	28	25-29	age - year/month imputed	completed	6	1345	10	71	2	ever married sample	35	barisal - rural	barisal - rural	barisal	rural	1	160	10	12	60	18	husband not in household	5	not selected	barisal	rural		4	countryside	barisol	primary	4	tube well or borehole		pit latrine with slab	no	no	no	no
35 58 4	58	4	603352	11	2017	1415	43045	3	2000	1203	17	15-19	age - year/month imputed	completed	6	1345	10	71	2	ever married sample	35	barisal - rural	barisal - rural	barisal	rural	1	175	10	12	60	18	3	5	not selected	barisal	rural		4	countryside	barisol	primary	4	tube well or borehole		pit latrine without slab/open pit	no	no	no	no
36 2 2	2	2	583071	12	2017	1416	43090	11	1985	1031	32	30-34	age - year/month imputed	completed	21	1345	9	72	2	ever married sample	36	barisal - rural	barisal - rural	barisal	rural	1	137	10	16	51	16	1	4	not selected	barisal	rural		0	countryside	barisol	primary	no years completed at level v106	tube well or borehole		pit latrine without slab/open pit	no	no	no	no
36 10 2	10	2	583071	12	2017	1416	43090	3	1991	1095	26	25-29	age - year/month imputed	completed	21	1345	9	72	2	ever married sample	36	barisal - rural	barisal - rural	barisal	rural	1	170	10	16	51	16	1	4	not selected	barisal	rural		2	city	dhaka	secondary	2	tube well or borehole		pit latrine without slab/open pit	no	no	no	no
36 14 2	14	2	583071	12	2017	1416	43090	11	1999	1199	18	15-19	age - year/month imputed	completed	21	1345	9	72	2	ever married sample	36	barisal - rural	barisal - rural	barisal	rural	1	215	10	16	51	16	1	4	not selected	barisal	rural		3	countryside	barisol	secondary	no years completed at level v106	tube well or borehole		pit latrine with slab	no	no	no	no
36 40 9	40	9	583071	12	2017	1416	43090	12	1997	1176	20	20-24	age - year/month imputed	completed	21	1345	9	72	2	ever married sample	36	barisal - rural	barisal - rural	barisal	rural	1	170	10	16	51	16	8	4	not selected	barisal	rural		visitor			secondary	1	not a dejure resident	not a dejure resident	not a dejure resident	not a dejure resident	not a dejure resident	not a dejure resident	not a dejure resident
36 44 2	44	2	583071	12	2017	1416	43091	12	1985	1032	32	30-34	age - year/month imputed	completed	22	1345	9	72	2	ever married sample	36	barisal - rural	barisal - rural	barisal	rural	1	215	10	16	51	16	1	4	not selected	barisal	rural		16	countryside	barisol	no education		tube well or borehole		pit latrine with slab	no	no	no	no
36 52 2	52	2	583071	12	2017	1416	43091	8	1992	1112	25	25-29	age - year/month imputed	completed	22	1345	9	72	2	ever married sample	36	barisal - rural	barisal - rural	barisal	rural	1	170	10	16	51	16	1	4	not selected	barisal	rural		11	countryside	barisol	primary	5	tube well or borehole		pit latrine without slab/open pit	no	no	no	no
36 63 2	63	2	583071	12	2017	1416	43091	1	1994	1129	23	20-24	age - year/month imputed	completed	22	1345	9	72	2	ever married sample	36	barisal - rural	barisal - rural	barisal	rural	1	154	10	16	51	16	1	4	not selected	barisal	rural		8	countryside	barisol	no education		tube well or borehole		hanging toilet/latrine	no	no	no	no
36 67 2	67	2	583071	12	2017	1416	43090	8	1987	1052	30	30-34	age - year/month imputed	completed	21	1345	9	72	2	ever married sample	36	barisal - rural	barisal - rural	barisal	rural	1	137	10	16	51	16	1	4	not selected	barisal	rural		20	countryside	barisol	primary	4	tube well or borehole		pit latrine without slab/open pit	no	no	no	no
36 75 2	75	2	583071	12	2017	1416	43092	9	1992	1113	25	25-29	age - year/month imputed	completed	23	1345	9	72	2	ever married sample	36	barisal - rural	barisal - rural	barisal	rural	1	215	10	16	51	16	1	4	not selected	barisal	rural		9	countryside	barisol	no education		river/dam/lake/ponds/stream/canal/irrigation channel		hanging toilet/latrine	no	no	no	no
36 86 2	86	2	583071	12	2017	1416	43092	9	1986	1041	31	30-34	age - year/month imputed	completed	23	1345	9	72	2	ever married sample	36	barisal - rural	barisal - rural	barisal	rural	1	170	10	16	51	16	1	4	not selected	barisal	rural		always			secondary	2	tube well or borehole		pit latrine without slab/open pit	no	no	no	no
37 5 2	5	2	678771	11	2017	1415	43052	7	1986	1039	31	30-34	age - year/month imputed	completed	13	1345	10	71	2	ever married sample	37	barisal - rural	barisal - rural	barisal	rural	1	126	6	12	60	1	1	9	not selected	barisal	rural		15	countryside	barisol	secondary	no years completed at level v106	tube well or borehole		pit latrine with slab	no	no	no	no
37 11 2	11	2	678771	11	2017	1415	43052	1	1994	1129	23	20-24	age - year/month imputed	completed	13	1345	10	71	2	ever married sample	37	barisal - rural	barisal - rural	barisal	rural	1	175	6	12	60	1	1	9	not selected	barisal	rural		11	countryside	barisol	primary	5	tube well or borehole		pit latrine without slab/open pit	no	no	no	no
37 26 2	26	2	678771	11	2017	1415	43051	1	1995	1141	22	20-24	age - year/month imputed	completed	12	1345	10	71	2	ever married sample	37	barisal - rural	barisal - rural	barisal	rural	1	126	6	12	60	1	1	9	not selected	barisal	rural		3	countryside	barisol	primary	4	tube well or borehole		pit latrine without slab/open pit	no	no	no	no
37 65 6	65	6	678771	11	2017	1415	43050	5	1999	1193	18	15-19	age - year/month imputed	completed	11	1345	10	71	2	ever married sample	37	barisal - rural	barisal - rural	barisal	rural	1	160	6	12	60	1	5	9	not selected	barisal	rural		4	countryside	barisol	secondary	3	tube well or borehole		pit latrine with slab	no	no	no	no
38 17 3	17	3	647232	11	2017	1415	43053	3	1999	1191	18	15-19	age - year/month imputed	completed	14	1345	10	71	2	ever married sample	38	barisal - rural	barisal - rural	barisal	rural	1	206	6	12	60	15	husband not in household	8	not selected	barisal	rural		visitor			secondary	4	not a dejure resident	not a dejure resident	not a dejure resident	not a dejure resident	not a dejure resident	not a dejure resident	not a dejure resident
38 28 3	28	3	647232	11	2017	1415	43055	4	1997	1168	20	20-24	age - year/month imputed	completed	16	1345	10	71	2	ever married sample	38	barisal - rural	barisal - rural	barisal	rural	1	160	6	12	60	15		8	not selected	barisal	rural		always			higher	no years completed at level v106	tube well or borehole		flush to septic tank	no	no	no	no
38 44 8	44	8	647232	11	2017	1415	43055	11	1990	1091	27	25-29	age - year/month imputed	completed	16	1345	10	71	2	ever married sample	38	barisal - rural	barisal - rural	barisal	rural	1	218	6	12	60	15	7	8	not selected	barisal	rural		9	countryside	barisol	primary	5	tube well or borehole		pit latrine without slab/open pit	no	no	no	no
38 83 2	83	2	647232	11	2017	1415	43053	12	1990	1092	26	25-29	age - year/month imputed	completed	14	1345	10	71	2	ever married sample	38	barisal - rural	barisal - rural	barisal	rural	1	190	6	12	60	15	1	8	not selected	barisal	rural		8	countryside	barisol	primary	4	tube well or borehole		pit latrine with slab	no	no	no	no
38 87 5	87	5	647232	11	2017	1415	43054	4	1990	1084	27	25-29	age - year/month imputed	completed	15	1345	10	71	2	ever married sample	38	barisal - rural	barisal - rural	barisal	rural	1	206	6	12	60	15	husband not in household	8	not selected	barisal	rural		visitor			primary	4	not a dejure resident	not a dejure resident	not a dejure resident	not a dejure resident	not a dejure resident	not a dejure resident	not a dejure resident
38 87 7	87	7	647232	11	2017	1415	43054	6	1991	1098	26	25-29	age - year/month imputed	completed	15	1345	10	71	2	ever married sample	38	barisal - rural	barisal - rural	barisal	rural	1	206	6	12	60	15	husband not in household	8	not selected	barisal	rural		visitor			primary	3	not a dejure resident	not a dejure resident	not a dejure resident	not a dejure resident	not a dejure resident	not a dejure resident	not a dejure resident
39 1 3	1	3	827276	11	2017	1415	43049	11	1990	1091	27	25-29	age - year/month imputed	completed	10	1345	10	71	2	ever married sample	39	barisal - rural	barisal - rural	barisal	rural	1	205	5	28	56	16	husband not in household	4	not selected	barisal	rural		10	countryside	barisol	secondary	2	tube well or borehole		pit latrine without slab/open pit	no	no	no	no
39 15 2	15	2	827276	11	2017	1415	43048	12	1992	1116	24	20-24	age - year/month imputed	completed	9	1345	10	71	2	ever married sample	39	barisal - rural	barisal - rural	barisal	rural	1	205	5	28	56	16	1	4	not selected	barisal	rural		8	countryside	barisol	primary	5	tube well or borehole		pit latrine without slab/open pit	no	no	no	no
39 46 2	46	2	827276	11	2017	1415	43047	3	1974	891	43	40-44	age - year/month imputed	completed	8	1345	10	71	2	ever married sample	39	barisal - rural	barisal - rural	barisal	rural	1	148	5	28	56	16	1	4	not selected	barisal	rural		21	countryside	barisol	higher	2	tube well or borehole		pit latrine with slab	yes	no	yes	no
39 81 2	81	2	827276	11	2017	1415	43049	3	1992	1107	25	25-29	age - year/month imputed	completed	10	1345	10	71	2	ever married sample	39	barisal - rural	barisal - rural	barisal	rural	1	148	5	28	56	16	1	4	not selected	barisal	rural		10	countryside	barisol	primary	4	tube well or borehole		pit latrine without slab/open pit	no	no	no	no
39 85 2	85	2	827276	11	2017	1415	43049	1	1998	1177	19	15-19	year and age - month imputed	completed	10	1345	10	71	2	ever married sample	39	barisal - rural	barisal - rural	barisal	rural	1	148	5	28	56	16	1	4	not selected	barisal	rural		6	countryside	barisol	secondary	2	tube well or borehole		pit latrine with slab	no	no	no	no
39 94 2	94	2	827276	11	2017	1415	43048	1	1980	961	37	35-39	age - year/month imputed	completed	9	1345	10	71	2	ever married sample	39	barisal - rural	barisal - rural	barisal	rural	1	172	5	28	56	16	1	4	not selected	barisal	rural		20	countryside	barisol	primary	1	tube well or borehole		pit latrine without slab/open pit	no	no	no	no
40 18 2	18	2	699056	11	2017	1415	43054	1	1996	1153	21	20-24	age - year/month imputed	completed	15	1345	10	71	2	ever married sample	40	barisal - rural	barisal - rural	barisal	rural	1	172	5	28	56	2	1	5	not selected	barisal	rural		8	countryside	barisol	primary	5	tube well or borehole		pit latrine with slab	no	no	no	no
40 35 2	35	2	699056	11	2017	1415	43053	12	1987	1056	29	25-29	age - year/month imputed	completed	14	1345	10	71	2	ever married sample	40	barisal - rural	barisal - rural	barisal	rural	1	148	5	28	56	2	1	5	not selected	barisal	rural		16	countryside	barisol	primary	5	tube well or borehole		pit latrine without slab/open pit	no	no	no	no
40 57 2	57	2	699056	11	2017	1415	43054	11	1991	1103	26	25-29	month and year - information complete	completed	15	1345	10	71	2	ever married sample	40	barisal - rural	barisal - rural	barisal	rural	1	172	5	28	56	2	1	5	not selected	barisal	rural		10	countryside	barisol	higher	2	tube well or borehole		pit latrine with slab	no	no	no	no
40 57 6	57	6	699056	11	2017	1415	43054	3	1999	1191	18	15-19	age - year/month imputed	completed	15	1345	10	71	2	ever married sample	40	barisal - rural	barisal - rural	barisal	rural	2	172	5	28	56	2	5	5	not selected	barisal	rural		5	countryside	barisol	primary	5	tube well or borehole		pit latrine with slab	no	no	no	no
40 79 2	79	2	699056	11	2017	1415	43053	6	1993	1122	24	20-24	age - year/month imputed	completed	14	1345	10	71	2	ever married sample	40	barisal - rural	barisal - rural	barisal	rural	1	189	5	28	56	2	1	5	not selected	barisal	rural		7	countryside	barisol	primary	5	tube well or borehole		pit latrine with slab	no	no	no	no
40 85 4	85	4	699056	11	2017	1415	43054	12	1997	1176	19	15-19	age - year/month imputed	completed	15	1345	10	71	2	ever married sample	40	barisal - rural	barisal - rural	barisal	rural	1	148	5	28	56	2	3	5	not selected	barisal	rural		3	countryside	barisol	primary	2	tube well or borehole		pit latrine without slab/open pit	no	no	no	no
40113 8	113	8	699056	11	2017	1415	43055	9	1997	1173	20	20-24	age - year/month imputed	completed	16	1345	10	71	2	ever married sample	40	barisal - rural	barisal - rural	barisal	rural	1	124	5	28	56	2	husband not in household	5	not selected	barisal	rural		visitor			secondary	2	not a dejure resident	not a dejure resident	not a dejure resident	not a dejure resident	not a dejure resident	not a dejure resident	not a dejure resident
40119 2	119	2	699056	11	2017	1415	43053	6	1987	1050	30	30-34	age - year/month imputed	completed	14	1345	10	71	2	ever married sample	40	barisal - rural	barisal - rural	barisal	rural	1	124	5	28	56	2	1	5	not selected	barisal	rural		15	countryside	barisol	primary	5	tube well or borehole		pit latrine without slab/open pit	no	no	no	no
40141 3	141	3	699056	11	2017	1415	43053	12	1996	1164	20	20-24	age - year/month imputed	completed	14	1345	10	71	2	ever married sample	40	barisal - rural	barisal - rural	barisal	rural	1	148	5	28	56	2		5	not selected	barisal	rural		0	countryside	barisol	secondary	2	tube well or borehole		pit latrine without slab/open pit	no	no	no	no
41 20 5	20	5	662504	12	2017	1416	43096	10	2000	1210	17	15-19	month and year - information complete	completed	27	1345	9	72	2	ever married sample	41	barisal - rural	barisal - rural	barisal	rural	1	215	6	16	51	2	husband not in household	4	not selected	barisal	rural		2	city	barisol	higher	no years completed at level v106	tube well or borehole		flush to pit latrine	yes	no	yes	yes
41 27 4	27	4	662504	12	2017	1416	43095	3	1998	1179	19	15-19	age - year/month imputed	completed	26	1345	9	72	2	ever married sample	41	barisal - rural	barisal - rural	barisal	rural	1	154	6	16	51	2	3	4	not selected	barisal	rural		1	countryside	barisol	secondary	1	tube well or borehole		pit latrine without slab/open pit	yes	no	no	no
41 35 2	35	2	662504	12	2017	1416	43095	9	1992	1113	25	25-29	age - year/month imputed	completed	26	1345	9	72	2	ever married sample	41	barisal - rural	barisal - rural	barisal	rural	1	154	6	16	51	2	1	4	not selected	barisal	rural		2	city	barisol	secondary	4	tube well or borehole		pit latrine without slab/open pit	yes	no	no	no
41 61 3	61	3	662504	12	2017	1416	43095	10	1994	1138	23	20-24	year and age - month imputed	completed	26	1345	9	72	2	ever married sample	41	barisal - rural	barisal - rural	barisal	rural	1	215	6	16	51	2	husband not in household	4	not selected	barisal	rural		6	countryside	barisol	higher	2	tube well or borehole		pit latrine with slab	yes	no	no	no
42 26 1	26	1	628232	11	2017	1415	43041	10	1994	1138	23	20-24	age - year/month imputed	completed	2	1345	10	71	2	ever married sample	42	barisal - rural	barisal - rural	barisal	rural	1	205	4	28	56	4	husband not in household	5	not selected	barisal	rural		3	countryside	barisol	primary	3	tube well or borehole		pit latrine without slab/open pit	no	no	yes	no
42 37 3	37	3	628232	11	2017	1415	43041	6	1994	1134	23	20-24	age - year/month imputed	completed	2	1345	10	71	2	ever married sample	42	barisal - rural	barisal - rural	barisal	rural	1	172	4	28	56	4	husband not in household	5	not selected	barisal	rural		5	city	dhaka	secondary	no years completed at level v106	tube well or borehole		pit latrine with slab	no	no	no	no
42 37 7	37	7	628232	11	2017	1415	43041	6	1998	1182	19	15-19	age - year/month imputed	completed	2	1345	10	71	2	ever married sample	42	barisal - rural	barisal - rural	barisal	rural	1	172	4	28	56	4	husband not in household	5	not selected	barisal	rural		visitor			primary	5	not a dejure resident	not a dejure resident	not a dejure resident	not a dejure resident	not a dejure resident	not a dejure resident	not a dejure resident
42 40 2	40	2	628232	11	2017	1415	43042	3	1996	1155	21	20-24	age - year/month imputed	completed	3	1345	10	71	2	ever married sample	42	barisal - rural	barisal - rural	barisal	rural	1	189	4	28	56	4	1	5	not selected	barisal	rural		5	countryside	barisol	primary	5	tube well or borehole		pit latrine without slab/open pit	no	no	no	no
42 43 3	43	3	628232	11	2017	1415	43042	10	1998	1186	19	15-19	age - year/month imputed	completed	3	1345	10	71	2	ever married sample	42	barisal - rural	barisal - rural	barisal	rural	1	205	4	28	56	4	husband not in household	5	not selected	barisal	rural		4	countryside	barisol	secondary	5	tube well or borehole		pit latrine without slab/open pit	no	no	no	no
42 50 2	50	2	628232	11	2017	1415	43042	10	1988	1066	29	25-29	age - year/month imputed	completed	3	1345	10	71	2	ever married sample	42	barisal - rural	barisal - rural	barisal	rural	1	148	4	28	56	4	1	5	not selected	barisal	rural		15	countryside	barisol	primary	4	tube well or borehole		pit latrine without slab/open pit	no	no	no	no
42 53 1	53	1	628232	11	2017	1415	43043	2	1990	1082	27	25-29	age - year/month imputed	completed	4	1345	10	71	2	ever married sample	42	barisal - rural	barisal - rural	barisal	rural	1	172	4	28	56	4	husband not in household	5	not selected	barisal	rural		12	countryside	barisol	primary	2	tube well or borehole		pit latrine with slab	no	no	no	no
43 14 3	14	3	620111	1	2018	1417	43103	12	1995	1152	22	20-24	month and year - information complete	completed	3	1345	8	73	2	ever married sample	43	barisal - rural	barisal - rural	barisal	rural	1	161	9	23	52	2	husband not in household	9	not selected	barisal	rural		1	countryside	barisol	higher	2	tube well or borehole		flush to septic tank	yes	no	no	yes
43 18 2	18	2	620111	1	2018	1417	43103	12	1980	972	37	35-39	age - year/month imputed	completed	3	1345	8	73	2	ever married sample	43	barisal - rural	barisal - rural	barisal	rural	1	158	9	23	52	2	1	9	not selected	barisal	rural		always			primary	5	tube well or borehole		pit latrine without slab/open pit	yes	no	no	no
43 36 4	36	4	620111	1	2018	1417	43103	8	1987	1052	30	30-34	age - year/month imputed	completed	3	1345	8	73	2	ever married sample	43	barisal - rural	barisal - rural	barisal	rural	1	158	9	23	52	2	husband not in household	9	not selected	barisal	rural		visitor			higher	2	not a dejure resident	not a dejure resident	not a dejure resident	not a dejure resident	not a dejure resident	not a dejure resident	not a dejure resident
43 44 4	44	4	620111	1	2018	1417	43103	1	1986	1033	32	30-34	year and age - month imputed	completed	3	1345	8	73	2	ever married sample	43	barisal - rural	barisal - rural	barisal	rural	1	138	9	23	52	2	3	9	not selected	barisal	rural		always			higher	no years completed at level v106	tube well or borehole		pit latrine with slab	yes	no	no	no
43 51 3	51	3	620111	1	2018	1417	43104	12	1995	1152	22	20-24	month and year - information complete	completed	4	1345	8	73	2	ever married sample	43	barisal - rural	barisal - rural	barisal	rural	1	197	9	23	52	2	husband not in household	9	not selected	barisal	rural		3	town	khulna	higher	2	tube well or borehole		flush to septic tank	yes	no	no	yes
43 66 7	66	7	620111	1	2018	1417	43103	3	1998	1179	19	15-19	age - year/month imputed	completed	3	1345	8	73	2	ever married sample	43	barisal - rural	barisal - rural	barisal	rural	1	158	9	23	52	2	husband not in household	9	not selected	barisal	rural		visitor			secondary	5	not a dejure resident	not a dejure resident	not a dejure resident	not a dejure resident	not a dejure resident	not a dejure resident	not a dejure resident
43 88 1	88	1	620111	1	2018	1417	43105	12	1996	1164	21	20-24	age - year/month imputed	completed	5	1345	8	73	2	ever married sample	43	barisal - rural	barisal - rural	barisal	rural	1	138	9	23	52	2	husband not in household	9	not selected	barisal	rural		5	countryside	barisol	secondary	4	tube well or borehole		flush to septic tank	yes	no	yes	yes
44 8 2	8	2	655068	1	2018	1417	43109	2	1995	1142	22	20-24	age - year/month imputed	completed	9	1345	8	73	2	ever married sample	44	barisal - rural	barisal - rural	barisal	rural	1	197	8	23	52	15	1	7	not selected	barisal	rural		6	countryside	barisol	secondary	4	tube well or borehole		pit latrine with slab	yes	no	yes	no
44 15 6	15	6	655068	1	2018	1417	43109	8	1989	1076	28	25-29	age - year/month imputed	completed	9	1345	8	73	2	ever married sample	44	barisal - rural	barisal - rural	barisal	rural	1	158	8	23	52	15	husband not in household	7	not selected	barisal	rural		visitor			secondary	3	not a dejure resident	not a dejure resident	not a dejure resident	not a dejure resident	not a dejure resident	not a dejure resident	not a dejure resident
44 15 9	15	9	655068	1	2018	1417	43109	7	1992	1111	25	25-29	age - year/month imputed	completed	9	1345	8	73	2	ever married sample	44	barisal - rural	barisal - rural	barisal	rural	1	158	8	23	52	15	husband not in household	7	not selected	barisal	rural		visitor			higher	2	not a dejure resident	not a dejure resident	not a dejure resident	not a dejure resident	not a dejure resident	not a dejure resident	not a dejure resident
44 19 4	19	4	655068	1	2018	1417	43109	1	1993	1117	25	25-29	month and year - information complete	completed	9	1345	8	73	2	ever married sample	44	barisal - rural	barisal - rural	barisal	rural	1	138	8	23	52	15	3	7	not selected	barisal	rural		5	countryside	barisol	higher	2	tube well or borehole		pit latrine with slab	yes	no	yes	no
44 27 9	27	9	655068	1	2018	1417	43109	8	1997	1172	20	20-24	month and year - information complete	completed	9	1345	8	73	2	ever married sample	44	barisal - rural	barisal - rural	barisal	rural	1	197	8	23	52	15	husband not in household	7	not selected	barisal	rural		visitor			higher	2	not a dejure resident	not a dejure resident	not a dejure resident	not a dejure resident	not a dejure resident	not a dejure resident	not a dejure resident
44 34 3	34	3	655068	1	2018	1417	43109	8	1992	1112	25	25-29	age - year/month imputed	completed	9	1345	8	73	2	ever married sample	44	barisal - rural	barisal - rural	barisal	rural	1	158	8	23	52	15	husband not in household	7	not selected	barisal	rural		10	countryside	barisol	primary	5	tube well or borehole		pit latrine without slab/open pit	yes	no	yes	no
44 53 4	53	4	655068	1	2018	1417	43110	5	1993	1121	24	20-24	age - year/month imputed	completed	10	1345	8	73	2	ever married sample	44	barisal - rural	barisal - rural	barisal	rural	1	158	8	23	52	15	3	7	not selected	barisal	rural		10	countryside	barisol	primary	5	tube well or borehole		pit latrine without slab/open pit	no	no	no	no
44 61 3	61	3	655068	1	2018	1417	43110	2	1994	1130	23	20-24	age - year/month imputed	completed	10	1345	8	73	2	ever married sample	44	barisal - rural	barisal - rural	barisal	rural	1	161	8	23	52	15	husband not in household	7	not selected	barisal	rural		7	countryside	barisol	secondary	2	tube well or borehole		pit latrine with slab	yes	no	yes	yes
44 95 2	95	2	655068	1	2018	1417	43110	7	1993	1123	24	20-24	age - year/month imputed	completed	10	1345	8	73	2	ever married sample	44	barisal - rural	barisal - rural	barisal	rural	1	216	8	23	52	15	1	7	not selected	barisal	rural		6	countryside	khulna	secondary	2	tube well or borehole		pit latrine with slab	yes	no	yes	yes
44103 2	103	2	655068	1	2018	1417	43111	11	1999	1199	18	15-19	age - year/month imputed	completed	11	1345	8	73	2	ever married sample	44	barisal - rural	barisal - rural	barisal	rural	1	197	8	23	52	15	1	7	not selected	barisal	rural		2	town	barisol	secondary	4	tube well or borehole		pit latrine with slab	yes	no	yes	yes
45 8 3	8	3	729326	12	2017	1416	43091	7	1997	1171	20	20-24	age - year/month imputed	completed	22	1345	9	72	2	ever married sample	45	barisal - rural	barisal - rural	barisal	rural	1	129	9	13	41	4	husband not in household	5	not selected	barisal	rural		visitor			secondary	2	not a dejure resident	not a dejure resident	not a dejure resident	not a dejure resident	not a dejure resident	not a dejure resident	not a dejure resident
45 38 5	38	5	729326	12	2017	1416	43091	11	1998	1187	19	15-19	age - year/month imputed	completed	22	1345	9	72	2	ever married sample	45	barisal - rural	barisal - rural	barisal	rural	1	184	9	13	41	4	husband not in household	5	not selected	barisal	rural		visitor			secondary	3	not a dejure resident	not a dejure resident	not a dejure resident	not a dejure resident	not a dejure resident	not a dejure resident	not a dejure resident
45 60 2	60	2	729326	12	2017	1416	43092	3	1989	1071	28	25-29	age - year/month imputed	completed	23	1345	9	72	2	ever married sample	45	barisal - rural	barisal - rural	barisal	rural	1	129	9	13	41	4	1	5	not selected	barisal	rural		12	countryside	barisol	secondary	4	tube well or borehole		pit latrine without slab/open pit	no	no	no	no
45 74 4	74	4	729326	12	2017	1416	43092	6	1998	1182	19	15-19	month and year - information complete	completed	23	1345	9	72	2	ever married sample	45	barisal - rural	barisal - rural	barisal	rural	1	195	9	13	41	4	husband not in household	5	not selected	barisal	rural		visitor			higher	no years completed at level v106	not a dejure resident	not a dejure resident	not a dejure resident	not a dejure resident	not a dejure resident	not a dejure resident	not a dejure resident
45 85 3	85	3	729326	12	2017	1416	43092	12	1995	1152	22	20-24	month and year - information complete	completed	23	1345	9	72	2	ever married sample	45	barisal - rural	barisal - rural	barisal	rural	1	149	9	13	41	4	husband not in household	5	not selected	barisal	rural		visitor			higher	2	not a dejure resident	not a dejure resident	not a dejure resident	not a dejure resident	not a dejure resident	not a dejure resident	not a dejure resident
46 1 2	1	2	669823	12	2017	1416	43098	11	1989	1079	28	25-29	age - year/month imputed	completed	29	1345	9	72	2	ever married sample	46	barisal - rural	barisal - rural	barisal	rural	1	129	7	13	41	11	1	9	not selected	barisal	rural		8	countryside	barisol	secondary	4	tube well or borehole		pit latrine with slab	yes	no	yes	no
46 10 4	10	4	669823	12	2017	1416	43098	4	1989	1072	28	25-29	age - year/month imputed	completed	29	1345	9	72	2	ever married sample	46	barisal - rural	barisal - rural	barisal	rural	1	184	7	13	41	11	husband not in household	9	not selected	barisal	rural		visitor			secondary	no years completed at level v106	not a dejure resident	not a dejure resident	not a dejure resident	not a dejure resident	not a dejure resident	not a dejure resident	not a dejure resident
46 14 6	14	6	669823	12	2017	1416	43099	11	1995	1151	22	20-24	age - year/month imputed	completed	30	1345	9	72	2	ever married sample	46	barisal - rural	barisal - rural	barisal	rural	1	195	7	13	41	11		9	not selected	barisal	rural		3	countryside	barisol	secondary	5	tube well or borehole		ventilated improved pit latrine (vip)	yes	no	no	yes
46 27 2	27	2	669823	12	2017	1416	43097	8	1987	1052	30	30-34	age - year/month imputed	completed	28	1345	9	72	2	ever married sample	46	barisal - rural	barisal - rural	barisal	rural	1	195	7	13	41	11	1	9	not selected	barisal	rural		13	countryside	barisol	secondary	3	tube well or borehole		pit latrine with slab	yes	no	no	no
46 32 5	32	5	669823	12	2017	1416	43098	3	1999	1191	18	15-19	age - year/month imputed	completed	29	1345	9	72	2	ever married sample	46	barisal - rural	barisal - rural	barisal	rural	1	184	7	13	41	11	husband not in household	9	not selected	barisal	rural		visitor			higher	4	not a dejure resident	not a dejure resident	not a dejure resident	not a dejure resident	not a dejure resident	not a dejure resident	not a dejure resident
46 36 3	36	3	669823	12	2017	1416	43099	1	1998	1177	19	15-19	age - year/month imputed	completed	30	1345	9	72	2	ever married sample	46	barisal - rural	barisal - rural	barisal	rural	1	129	7	13	41	11	2	9	not selected	barisal	rural		4	countryside	barisol	secondary	4	tube well or borehole		pit latrine with slab	no	no	no	no
46 54 2	54	2	669823	12	2017	1416	43098	8	1990	1088	27	25-29	age - year/month imputed	completed	29	1345	9	72	2	ever married sample	46	barisal - rural	barisal - rural	barisal	rural	1	195	7	13	41	11	1	9	not selected	barisal	rural		3	city	dhaka	secondary	1	tube well or borehole		pit latrine with slab	yes	no	no	no
46102 5	102	5	669823	12	2017	1416	43099	12	1994	1140	23	20-24	age - year/month imputed	completed	30	1345	9	72	2	ever married sample	46	barisal - rural	barisal - rural	barisal	rural	1	149	7	13	41	11	11	9	not selected	barisal	rural		visitor			secondary	3	not a dejure resident	not a dejure resident	not a dejure resident	not a dejure resident	not a dejure resident	not a dejure resident	not a dejure resident
46106 3	106	3	669823	12	2017	1416	43097	1	1990	1081	27	25-29	age - year/month imputed	completed	28	1345	9	72	2	ever married sample	46	barisal - rural	barisal - rural	barisal	rural	1	129	7	13	41	11		9	not selected	barisal	rural		12	countryside	barisol	secondary	1	tube well or borehole		pit latrine without slab/open pit	yes	no	yes	no
46106 7	106	7	669823	12	2017	1416	43098	1	1996	1153	21	20-24	age - year/month imputed	completed	29	1345	9	72	2	ever married sample	46	barisal - rural	barisal - rural	barisal	rural	3	129	7	13	41	11	husband not in household	9	not selected	barisal	rural		visitor			secondary	3	not a dejure resident	not a dejure resident	not a dejure resident	not a dejure resident	not a dejure resident	not a dejure resident	not a dejure resident
46128 2	128	2	669823	12	2017	1416	43098	10	1979	958	38	35-39	age - year/month imputed	completed	29	1345	9	72	2	ever married sample	46	barisal - rural	barisal - rural	barisal	rural	1	184	7	13	41	11	1	9	not selected	barisal	rural		7	countryside	barisol	no education		tube well or borehole		pit latrine with slab	yes	no	no	no
47 6 1	6	1	661930	1	2018	1417	43105	3	1989	1071	28	25-29	age - year/month imputed	completed	5	1345	8	73	2	ever married sample	47	barisal - rural	barisal - rural	barisal	rural	1	129	9	13	41	19	husband not in household	5	not selected	barisal	rural		11	countryside	barisol	higher	4	tube well or borehole		pit latrine with slab	yes	no	yes	yes
47 10 1	10	1	661930	1	2018	1417	43103	2	1988	1058	29	25-29	age - year/month imputed	completed	3	1345	8	73	2	ever married sample	47	barisal - rural	barisal - rural	barisal	rural	1	184	9	13	41	19	husband not in household	5	not selected	barisal	rural		12	countryside	barisol	secondary	2	tube well or borehole		pit latrine with slab	yes	no	no	no
47 25 4	25	4	661930	1	2018	1417	43104	11	1997	1175	20	20-24	age - year/month imputed	completed	4	1345	8	73	2	ever married sample	47	barisal - rural	barisal - rural	barisal	rural	1	184	9	13	41	19	3	5	not selected	barisal	rural		5	countryside	barisol	secondary	5	tube well or borehole		pit latrine without slab/open pit	no	no	no	no
47 32 2	32	2	661930	1	2018	1417	43104	6	2001	1218	16	15-19	age - year/month imputed	completed	4	1345	8	73	2	ever married sample	47	barisal - rural	barisal - rural	barisal	rural	1	195	9	13	41	19	husband not in household	5	not selected	barisal	rural		always			secondary	2	tube well or borehole		pit latrine without slab/open pit	yes	no	yes	yes
47 36 2	36	2	661930	1	2018	1417	43105	6	1999	1194	18	15-19	age - year/month imputed	completed	5	1345	8	73	2	ever married sample	47	barisal - rural	barisal - rural	barisal	rural	1	184	9	13	41	19	1	5	not selected	barisal	rural		4	countryside	barisol	secondary	3	tube well or borehole		pit latrine with slab	yes	no	no	no
47 62 3	62	3	661930	1	2018	1417	43104	1	2000	1201	18	15-19	age - year/month imputed	completed	4	1345	8	73	2	ever married sample	47	barisal - rural	barisal - rural	barisal	rural	1	195	9	13	41	19	husband not in household	5	not selected	barisal	rural		0	city	dhaka	primary	5	tube well or borehole		pit latrine with slab	yes	no	no	no
47 89 2	89	2	661930	1	2018	1417	43104	7	1996	1159	21	20-24	age - year/month imputed	completed	4	1345	8	73	2	ever married sample	47	barisal - rural	barisal - rural	barisal	rural	1	149	9	13	41	19	1	5	not selected	barisal	rural		7	countryside	barisol	secondary	3	tube well or borehole		pit latrine without slab/open pit	yes	no	no	yes
47 96 4	96	4	661930	1	2018	1417	43104	4	1979	952	38	35-39	age - year/month imputed	completed	4	1345	8	73	2	ever married sample	47	barisal - rural	barisal - rural	barisal	rural	1	149	9	13	41	19	husband not in household	5	not selected	barisal	rural		visitor			primary	3	not a dejure resident	not a dejure resident	not a dejure resident	not a dejure resident	not a dejure resident	not a dejure resident	not a dejure resident
47111 3	111	3	661930	1	2018	1417	43104	8	2001	1220	16	15-19	age - year/month imputed	completed	4	1345	8	73	2	ever married sample	47	barisal - rural	barisal - rural	barisal	rural	1	149	9	13	41	19	husband not in household	5	not selected	barisal	rural		2	countryside	barisol	secondary	2	tube well or borehole		ventilated improved pit latrine (vip)	yes	no	no	no
48 8 2	8	2	623352	1	2018	1417	43101	8	1993	1124	24	20-24	age - year/month imputed	completed	1	1345	8	73	2	ever married sample	48	barisal - rural	barisal - rural	barisal	rural	1	184	10	13	41	4	1	9	not selected	barisal	rural		7	countryside	barisol	secondary	2	tube well or borehole		ventilated improved pit latrine (vip)	no	no	no	no
48 51 3	51	3	623352	12	2017	1416	43100	1	1999	1189	18	15-19	age - year/month imputed	completed	31	1345	9	72	2	ever married sample	48	barisal - rural	barisal - rural	barisal	rural	1	149	10	13	41	4	4	9	not selected	barisal	rural		0	countryside	barisol	secondary	2	tube well or borehole		pit latrine with slab	yes	no	no	no
48 58 2	58	2	623352	1	2018	1417	43101	11	1995	1151	22	20-24	age - year/month imputed	completed	1	1345	8	73	2	ever married sample	48	barisal - rural	barisal - rural	barisal	rural	1	195	10	13	41	4	1	9	not selected	barisal	rural		5	countryside	barisol	secondary	2	tube well or borehole		pit latrine with slab	yes	no	no	no
48 64 2	64	2	623352	12	2017	1416	43100	12	1994	1140	23	20-24	month and year - information complete	completed	31	1345	9	72	2	ever married sample	48	barisal - rural	barisal - rural	barisal	rural	1	184	10	13	41	4	1	9	not selected	barisal	rural		3	countryside	barisol	secondary	1	tube well or borehole		pit latrine without slab/open pit	yes	no	yes	no
48 70 3	70	3	623352	1	2018	1417	43101	7	1999	1195	18	15-19	age - year/month imputed	completed	1	1345	8	73	2	ever married sample	48	barisal - rural	barisal - rural	barisal	rural	1	149	10	13	41	4	4	9	not selected	barisal	rural		0	countryside	barisol	secondary	3	tube well or borehole		pit latrine without slab/open pit	yes	no	no	no
48 76 2	76	2	623352	1	2018	1417	43102	1	2000	1201	18	15-19	age - year/month imputed	completed	2	1345	8	73	2	ever married sample	48	barisal - rural	barisal - rural	barisal	rural	1	184	10	13	41	4	1	9	not selected	barisal	rural		4	countryside	barisol	secondary	3	tube well or borehole		pit latrine without slab/open pit	no	no	no	no
48 83 2	83	2	623352	1	2018	1417	43101	12	1995	1152	22	20-24	age - year/month imputed	completed	1	1345	8	73	2	ever married sample	48	barisal - rural	barisal - rural	barisal	rural	1	129	10	13	41	4	1	9	not selected	barisal	rural		8	countryside	barisol	secondary	2	tube well or borehole		pit latrine with slab	yes	no	no	no
48114 6	114	6	623352	1	2018	1417	43101	11	2000	1211	17	15-19	age - year/month imputed	completed	1	1345	8	73	2	ever married sample	48	barisal - rural	barisal - rural	barisal	rural	1	184	10	13	41	4	husband not in household	9	not selected	barisal	rural		visitor			secondary	no years completed at level v106	not a dejure resident	not a dejure resident	not a dejure resident	not a dejure resident	not a dejure resident	not a dejure resident	not a dejure resident
48176 2	176	2	623352	12	2017	1416	43100	6	1993	1122	24	20-24	age - year/month imputed	completed	31	1345	9	72	2	ever married sample	48	barisal - rural	barisal - rural	barisal	rural	1	195	10	13	41	4	1	9	not selected	barisal	rural		6	countryside	barisol	secondary	2	tube well or borehole		pit latrine without slab/open pit	no	no	no	no
49 7 3	7	3	651142	1	2018	1417	43108	5	1993	1121	24	20-24	age - year/month imputed	completed	8	1345	8	73	2	ever married sample	49	barisal - rural	barisal - rural	barisal	rural	1	195	8	13	41	17	husband not in household	10	not selected	barisal	rural		0	city	dhaka	primary	5	tube well or borehole		pit latrine with slab	yes	no	yes	no
49 11 5	11	5	651142	1	2018	1417	43106	11	1996	1163	21	20-24	age - year/month imputed	completed	6	1345	8	73	2	ever married sample	49	barisal - rural	barisal - rural	barisal	rural	1	184	8	13	41	17	husband not in household	10	not selected	barisal	rural		visitor			higher	2	not a dejure resident	not a dejure resident	not a dejure resident	not a dejure resident	not a dejure resident	not a dejure resident	not a dejure resident
49 15 2	15	2	651142	1	2018	1417	43107	7	1989	1075	28	25-29	age - year/month imputed	completed	7	1345	8	73	2	ever married sample	49	barisal - rural	barisal - rural	barisal	rural	1	149	8	13	41	17	1	10	not selected	barisal	rural		2	city	dhaka	secondary	5	tube well or borehole		pit latrine without slab/open pit	yes	no	yes	no
49 22 4	22	4	651142	1	2018	1417	43107	7	1993	1123	24	20-24	age - year/month imputed	completed	7	1345	8	73	2	ever married sample	49	barisal - rural	barisal - rural	barisal	rural	1	129	8	13	41	17	husband not in household	10	not selected	barisal	rural		7	countryside	barisol	secondary	5	tube well or borehole		pit latrine with slab	yes	no	no	yes
49 47 2	47	2	651142	1	2018	1417	43106	1	1996	1153	22	20-24	year and age - month imputed	completed	6	1345	8	73	2	ever married sample	49	barisal - rural	barisal - rural	barisal	rural	1	149	8	13	41	17	1	10	not selected	barisal	rural		8	countryside	barisol	secondary	4	tube well or borehole		pit latrine without slab/open pit	yes	no	no	no
49 58 4	58	4	651142	1	2018	1417	43107	5	2000	1205	17	15-19	age - year/month imputed	completed	7	1345	8	73	2	ever married sample	49	barisal - rural	barisal - rural	barisal	rural	1	195	8	13	41	17	3	10	not selected	barisal	rural		1	countryside	barisol	secondary	3	tube well or borehole		pit latrine with slab	yes	no	yes	yes
49 69 2	69	2	651142	1	2018	1417	43106	12	1989	1080	28	25-29	age - year/month imputed	completed	6	1345	8	73	2	ever married sample	49	barisal - rural	barisal - rural	barisal	rural	1	149	8	13	41	17	1	10	not selected	barisal	rural		14	countryside	barisol	secondary	3	tube well or borehole		pit latrine without slab/open pit	yes	no	no	no
49 98 4	98	4	651142	1	2018	1417	43108	12	1995	1152	22	20-24	month and year - information complete	completed	8	1345	8	73	2	ever married sample	49	barisal - rural	barisal - rural	barisal	rural	1	184	8	13	41	17	3	10	not selected	barisal	rural		7	countryside	barisol	higher	no years completed at level v106	tube well or borehole		pit latrine with slab	yes	no	no	yes
49102 1	102	1	651142	1	2018	1417	43107	2	1996	1154	21	20-24	age - year/month imputed	completed	7	1345	8	73	2	ever married sample	49	barisal - rural	barisal - rural	barisal	rural	1	149	8	13	41	17	3	10	not selected	barisal	rural		3	countryside	barisol	secondary	4	tube well or borehole		pit latrine without slab/open pit	no	no	no	no
50 47 2	47	2	270582	12	2017	1416	43081	6	1996	1158	21	20-24	age - year/month imputed	completed	12	1345	9	72	2	ever married sample	50	barisal - other urban	barisal - other urban	barisal	urban	1	181	10	14	58	17	1	11	not selected	barisal	urban		1	town	barisol	higher	no years completed at level v106	tube well or borehole		flush, don't know where	yes	no	no	no
50 65 2	65	2	270582	12	2017	1416	43081	6	1990	1086	27	25-29	month and year - information complete	completed	12	1345	9	72	2	ever married sample	50	barisal - other urban	barisal - other urban	barisal	urban	1	208	10	14	58	17	1	11	not selected	barisal	urban		8	city	barisol	secondary	5	tube well or borehole		flush to septic tank	yes	no	yes	yes
50 74 2	74	2	270582	12	2017	1416	43082	8	1982	992	35	35-39	age - year/month imputed	completed	13	1345	9	72	2	ever married sample	50	barisal - other urban	barisal - other urban	barisal	urban	1	178	10	14	58	17	1	11	not selected	barisal	urban		1	town	barisol	higher	2	tube well or borehole		flush to pit latrine	yes	no	yes	yes
50 92 3	92	3	270582	12	2017	1416	43082	4	1994	1132	23	20-24	month and year - information complete	completed	13	1345	9	72	2	ever married sample	50	barisal - other urban	barisal - other urban	barisal	urban	1	181	10	14	58	17	2	11	not selected	barisal	urban		5	countryside	barisol	higher	4	tube well or borehole		pit latrine with slab	yes	no	yes	no
50114 1	114	1	270582	12	2017	1416	43082	12	1986	1044	31	30-34	age - year/month imputed	completed	13	1345	9	72	2	ever married sample	50	barisal - other urban	barisal - other urban	barisal	urban	1	181	10	14	58	17	husband not in household	11	not selected	barisal	urban		2	town	barisol	secondary	5	tube well or borehole		pit latrine with slab	yes	no	yes	yes
50118 2	118	2	270582	12	2017	1416	43082	4	1989	1072	28	25-29	age - year/month imputed	completed	13	1345	9	72	2	ever married sample	50	barisal - other urban	barisal - other urban	barisal	urban	1	137	10	14	58	17	1	11	not selected	barisal	urban		5	town	khulna	secondary	5	tube well or borehole		flush to septic tank	yes	no	yes	yes
50123 2	123	2	270582	12	2017	1416	43082	6	1995	1146	22	20-24	age - year/month imputed	completed	13	1345	9	72	2	ever married sample	50	barisal - other urban	barisal - other urban	barisal	urban	1	148	10	14	58	17	1	11	not selected	barisal	urban		0	countryside	barisol	secondary	2	tube well or borehole		flush to septic tank	yes	no	no	no
51 3 4	3	4	532263	11	2017	1415	43050	2	1998	1178	19	15-19	age - year/month imputed	completed	11	1345	10	71	2	ever married sample	51	barisal - other urban	barisal - other urban	barisal	urban	1	129	5	18	47	16	3	9	not selected	barisal	urban		3	countryside	barisol	secondary	2	tube well or borehole		pit latrine without slab/open pit	yes	no	yes	no
51 13 4	13	4	532263	11	2017	1415	43050	1	1987	1045	30	30-34	age - year/month imputed	completed	11	1345	10	71	2	ever married sample	51	barisal - other urban	barisal - other urban	barisal	urban	1	129	5	18	47	16	3	9	not selected	barisal	urban		12	town	sylhet	secondary	2	tube well or borehole		flush to septic tank	yes	no	yes	yes
51 67 2	67	2	532263	11	2017	1415	43052	2	1992	1106	25	25-29	age - year/month imputed	completed	13	1345	10	71	2	ever married sample	51	barisal - other urban	barisal - other urban	barisal	urban	1	222	5	18	47	16	1	9	not selected	barisal	urban		4	city	dhaka	secondary	2	tube well or borehole		pit latrine with slab	yes	no	no	no
51 72 2	72	2	532263	11	2017	1415	43050	4	1980	964	37	35-39	age - year/month imputed	completed	11	1345	10	71	2	ever married sample	51	barisal - other urban	barisal - other urban	barisal	urban	1	222	5	18	47	16	1	9	not selected	barisal	urban		always			primary	4	tube well or borehole		pit latrine without slab/open pit	yes	no	no	yes
51 83 2	83	2	532263	11	2017	1415	43050	10	1985	1030	32	30-34	age - year/month imputed	completed	11	1345	10	71	2	ever married sample	51	barisal - other urban	barisal - other urban	barisal	urban	1	222	5	18	47	16	1	9	not selected	barisal	urban		17	countryside	barisol	secondary	4	tube well or borehole		pit latrine without slab/open pit	yes	yes	yes	no
51 99 4	99	4	532263	11	2017	1415	43050	10	1984	1018	33	30-34	month and year - information complete	completed	11	1345	10	71	2	ever married sample	51	barisal - other urban	barisal - other urban	barisal	urban	1	157	5	18	47	16	3	9	not selected	barisal	urban		always			secondary	5	tube well or borehole		flush to septic tank	yes	no	no	yes
51110 2	110	2	532263	11	2017	1415	43051	7	1993	1123	24	20-24	age - year/month imputed	completed	12	1345	10	71	2	ever married sample	51	barisal - other urban	barisal - other urban	barisal	urban	1	157	5	18	47	16	1	9	not selected	barisal	urban		10	countryside	barisol	secondary	4	tube well or borehole		pit latrine without slab/open pit	yes	no	no	yes
51121 2	121	2	532263	11	2017	1415	43052	1	1997	1165	20	20-24	age - year/month imputed	completed	13	1345	10	71	2	ever married sample	51	barisal - other urban	barisal - other urban	barisal	urban	1	157	5	18	47	16	husband not in household	9	not selected	barisal	urban		always			higher	2	tube well or borehole		flush to septic tank	yes	no	yes	no
51131 3	131	3	532263	11	2017	1415	43050	5	1993	1121	24	20-24	month and year - information complete	completed	11	1345	10	71	2	ever married sample	51	barisal - other urban	barisal - other urban	barisal	urban	1	170	5	18	47	16	4	9	not selected	barisal	urban		15	countryside	dhaka	higher	5	tube well or borehole		pit latrine without slab/open pit	no	no	no	no
52 22 2	22	2	278888	1	2018	1417	43128	9	1997	1173	20	20-24	age - year/month imputed	completed	28	1345	8	73	2	ever married sample	52	barisal - other urban	barisal - other urban	barisal	urban	1	225	9	24	56	15	1	7	not selected	barisal	urban		4	countryside	barisol	secondary	2	tube well or borehole		pit latrine without slab/open pit	no	no	no	no
52 36 6	36	6	278888	1	2018	1417	43128	6	1995	1146	22	20-24	month and year - information complete	completed	28	1345	8	73	2	ever married sample	52	barisal - other urban	barisal - other urban	barisal	urban	1	160	9	24	56	15	husband not in household	7	not selected	barisal	urban		visitor			higher	2	not a dejure resident	not a dejure resident	not a dejure resident	not a dejure resident	not a dejure resident	not a dejure resident	not a dejure resident
52 49 4	49	4	278888	1	2018	1417	43126	10	1984	1018	33	30-34	age - year/month imputed	completed	26	1345	8	73	2	ever married sample	52	barisal - other urban	barisal - other urban	barisal	urban	1	162	9	24	56	15	3	7	not selected	barisal	urban		14	countryside	barisol	higher	2	tube well or borehole		pit latrine with slab	yes	no	yes	yes
52 68 1	68	1	278888	1	2018	1417	43126	2	1990	1082	27	25-29	age - year/month imputed	completed	26	1345	8	73	2	ever married sample	52	barisal - other urban	barisal - other urban	barisal	urban	1	225	9	24	56	15	husband not in household	7	not selected	barisal	urban		always			secondary	4	tube well or borehole		pit latrine without slab/open pit	yes	no	yes	no
52 82 3	82	3	278888	1	2018	1417	43126	6	1993	1122	24	20-24	age - year/month imputed	completed	26	1345	8	73	2	ever married sample	52	barisal - other urban	barisal - other urban	barisal	urban	1	154	9	24	56	15	husband not in household	7	not selected	barisal	urban		visitor			secondary	no years completed at level v106	not a dejure resident	not a dejure resident	not a dejure resident	not a dejure resident	not a dejure resident	not a dejure resident	not a dejure resident
52 82 6	82	6	278888	1	2018	1417	43126	4	1998	1180	19	15-19	age - year/month imputed	completed	26	1345	8	73	2	ever married sample	52	barisal - other urban	barisal - other urban	barisal	urban	1	154	9	24	56	15	husband not in household	7	not selected	barisal	urban		always			primary	2	not a dejure resident	not a dejure resident	not a dejure resident	not a dejure resident	not a dejure resident	not a dejure resident	not a dejure resident
52119 4	119	4	278888	1	2018	1417	43126	2	1985	1022	32	30-34	age - year/month imputed	completed	26	1345	8	73	2	ever married sample	52	barisal - other urban	barisal - other urban	barisal	urban	1	162	9	24	56	15	3	7	not selected	barisal	urban		12	countryside	barisol	secondary	4	tube well or borehole		pit latrine with slab	yes	no	yes	no
53 12 5	12	5	315374	11	2017	1415	43068	9	1992	1113	25	25-29	age - year/month imputed	completed	29	1345	10	71	2	ever married sample	53	barisal - other urban	barisal - other urban	barisal	urban	1	178	9	14	58	15	6	10	not selected	barisal	urban		always			secondary	2	tube well or borehole		pit latrine with slab	yes	no	no	no
53 38 3	38	3	315374	11	2017	1415	43068	10	1997	1174	20	20-24	month and year - information complete	completed	29	1345	10	71	2	ever married sample	53	barisal - other urban	barisal - other urban	barisal	urban	1	137	9	14	58	15	husband not in household	10	not selected	barisal	urban		3	countryside	barisol	higher	no years completed at level v106	tube well or borehole		pit latrine without slab/open pit	yes	no	no	no
53 42 3	42	3	315374	11	2017	1415	43068	6	1996	1158	21	20-24	age - year/month imputed	completed	29	1345	10	71	2	ever married sample	53	barisal - other urban	barisal - other urban	barisal	urban	1	178	9	14	58	15	husband not in household	10	not selected	barisal	urban		6	countryside	barisol	secondary	2	tube well or borehole		pit latrine without slab/open pit	yes	no	no	no
53 51 4	51	4	315374	11	2017	1415	43069	11	1997	1175	20	20-24	age - year/month imputed	completed	30	1345	10	71	2	ever married sample	53	barisal - other urban	barisal - other urban	barisal	urban	1	137	9	14	58	15	husband not in household	10	not selected	barisal	urban		visitor			secondary	no years completed at level v106	not a dejure resident	not a dejure resident	not a dejure resident	not a dejure resident	not a dejure resident	not a dejure resident	not a dejure resident
53 55 2	55	2	315374	11	2017	1415	43069	4	1994	1132	23	20-24	age - year/month imputed	completed	30	1345	10	71	2	ever married sample	53	barisal - other urban	barisal - other urban	barisal	urban	1	148	9	14	58	15	1	10	not selected	barisal	urban		5	countryside	barisol	secondary	5	tube well or borehole		pit latrine without slab/open pit	no	no	no	no
53 59 4	59	4	315374	11	2017	1415	43069	11	1998	1187	19	15-19	age - year/month imputed	completed	30	1345	10	71	2	ever married sample	53	barisal - other urban	barisal - other urban	barisal	urban	1	178	9	14	58	15	3	10	not selected	barisal	urban		3	countryside	barisol	secondary	3	tube well or borehole		pit latrine without slab/open pit	no	no	no	no
53 98 3	98	3	315374	12	2017	1416	43070	3	1997	1167	20	20-24	age - year/month imputed	completed	1	1345	9	72	2	ever married sample	53	barisal - other urban	barisal - other urban	barisal	urban	1	208	9	14	58	15	10	10	not selected	barisal	urban		3	countryside	barisol	higher	2	tube well or borehole		pit latrine with slab	yes	no	no	no
54 20 4	20	4	290927	12	2017	1416	43070	12	1999	1200	18	15-19	age - year/month imputed	completed	1	1345	9	72	2	ever married sample	54	barisal - other urban	barisal - other urban	barisal	urban	1	153	9	32	57	17	3	14	not selected	barisal	urban		4	countryside	barisol	secondary	1	tube well or borehole		ventilated improved pit latrine (vip)	yes	no	yes	yes
54 23 2	23	2	290927	11	2017	1415	43068	5	1981	977	36	35-39	age - year/month imputed	completed	29	1345	10	71	2	ever married sample	54	barisal - other urban	barisal - other urban	barisal	urban	1	192	9	32	57	17	1	14	not selected	barisal	urban		19	countryside	barisol	no education		tube well or borehole		pit latrine without slab/open pit	yes	no	yes	no
54 27 4	27	4	290927	11	2017	1415	43069	8	1993	1124	24	20-24	age - year/month imputed	completed	30	1345	10	71	2	ever married sample	54	barisal - other urban	barisal - other urban	barisal	urban	1	196	9	32	57	17	3	14	not selected	barisal	urban		9	countryside	barisol	secondary	1	tube well or borehole		pit latrine with slab	yes	no	yes	no
54 30 2	30	2	290927	11	2017	1415	43069	7	1992	1111	25	25-29	age - year/month imputed	completed	30	1345	10	71	2	ever married sample	54	barisal - other urban	barisal - other urban	barisal	urban	1	203	9	32	57	17	1	14	not selected	barisal	urban		8	countryside	barisol	primary	4	tube well or borehole		ventilated improved pit latrine (vip)	yes	no	no	no
54 41 2	41	2	290927	11	2017	1415	43069	3	1990	1083	27	25-29	age - year/month imputed	completed	30	1345	10	71	2	ever married sample	54	barisal - other urban	barisal - other urban	barisal	urban	1	153	9	32	57	17	1	14	not selected	barisal	urban		11	countryside	barisol	secondary	5	tube well or borehole		ventilated improved pit latrine (vip)	yes	no	no	yes
54 62 2	62	2	290927	11	2017	1415	43068	7	1989	1075	28	25-29	age - year/month imputed	completed	29	1345	10	71	2	ever married sample	54	barisal - other urban	barisal - other urban	barisal	urban	1	153	9	32	57	17	1	14	not selected	barisal	urban		12	town	barisol	secondary	5	tube well or borehole		flush to septic tank	yes	no	yes	yes
54 84 2	84	2	290927	11	2017	1415	43069	6	1997	1170	20	20-24	age - year/month imputed	completed	30	1345	10	71	2	ever married sample	54	barisal - other urban	barisal - other urban	barisal	urban	1	153	9	32	57	17	1	14	not selected	barisal	urban		4	countryside	barisol	secondary	2	tube well or borehole		ventilated improved pit latrine (vip)	yes	no	no	no
54 98 2	98	2	290927	11	2017	1415	43068	10	1983	1006	34	30-34	age - year/month imputed	completed	29	1345	10	71	2	ever married sample	54	barisal - other urban	barisal - other urban	barisal	urban	1	225	9	32	57	17	1	14	not selected	barisal	urban		8	city	dhaka	primary	5	tube well or borehole		flush to septic tank	yes	no	yes	no
55 32 2	32	2	293371	12	2017	1416	43072	6	1991	1098	26	25-29	age - year/month imputed	completed	3	1345	9	72	2	ever married sample	55	barisal - other urban	barisal - other urban	barisal	urban	1	153	6	32	57	20	1	10	not selected	barisal	urban		9	countryside	barisol	secondary	5	tube well or borehole		flush to septic tank	yes	no	yes	yes
55 44 4	44	4	293371	12	2017	1416	43072	11	1999	1199	18	15-19	age - year/month imputed	completed	3	1345	9	72	2	ever married sample	55	barisal - other urban	barisal - other urban	barisal	urban	2	196	6	32	57	20	3	10	not selected	barisal	urban		2	countryside	barisol	higher	2	tube well or borehole		pit latrine with slab	yes	no	yes	yes
55 64 4	64	4	293371	12	2017	1416	43073	5	1997	1169	20	20-24	age - year/month imputed	completed	4	1345	9	72	2	ever married sample	55	barisal - other urban	barisal - other urban	barisal	urban	1	225	6	32	57	20	3	10	not selected	barisal	urban		3	countryside	barisol	secondary	5	tube well or borehole		ventilated improved pit latrine (vip)	yes	no	yes	no
55 72 3	72	3	293371	12	2017	1416	43071	4	1992	1108	25	25-29	month and year - information complete	completed	2	1345	9	72	2	ever married sample	55	barisal - other urban	barisal - other urban	barisal	urban	1	153	6	32	57	20	husband not in household	10	not selected	barisal	urban		visitor			higher	5	not a dejure resident	not a dejure resident	not a dejure resident	not a dejure resident	not a dejure resident	not a dejure resident	not a dejure resident
55 80 4	80	4	293371	12	2017	1416	43072	7	1997	1171	20	20-24	age - year/month imputed	completed	3	1345	9	72	2	ever married sample	55	barisal - other urban	barisal - other urban	barisal	urban	1	203	6	32	57	20	3	10	not selected	barisal	urban		3	countryside	barisol	secondary	3	tube well or borehole		pit latrine with slab	yes	no	yes	yes
55108 4	108	4	293371	12	2017	1416	43073	7	1997	1171	20	20-24	age - year/month imputed	completed	4	1345	9	72	2	ever married sample	55	barisal - other urban	barisal - other urban	barisal	urban	1	203	6	32	57	20	husband not in household	10	not selected	barisal	urban		visitor			secondary	2	not a dejure resident	not a dejure resident	not a dejure resident	not a dejure resident	not a dejure resident	not a dejure resident	not a dejure resident
56 11 2	11	2	269107	12	2017	1416	43071	11	1998	1187	19	15-19	age - year/month imputed	completed	2	1345	9	72	2	ever married sample	56	barisal - other urban	barisal - other urban	barisal	urban	1	125	7	15	53	6	1	5	not selected	barisal	urban		3	countryside	barisol	primary	5	tube well or borehole		flush to pit latrine	yes	no	no	no
56 14 2	14	2	269107	12	2017	1416	43071	4	1982	988	35	35-39	age - year/month imputed	completed	2	1345	9	72	2	ever married sample	56	barisal - other urban	barisal - other urban	barisal	urban	1	159	7	15	53	6	1	5	not selected	barisal	urban		19	countryside	barisol	no education		tube well or borehole		ventilated improved pit latrine (vip)	yes	no	no	no
56 33 3	33	3	269107	12	2017	1416	43072	11	1991	1103	26	25-29	age - year/month imputed	completed	3	1345	9	72	2	ever married sample	56	barisal - other urban	barisal - other urban	barisal	urban	1	143	7	15	53	6	husband not in household	5	not selected	barisal	urban		visitor			primary	5	not a dejure resident	not a dejure resident	not a dejure resident	not a dejure resident	not a dejure resident	not a dejure resident	not a dejure resident
56 55 4	55	4	269107	12	2017	1416	43071	7	1991	1099	26	25-29	age - year/month imputed	completed	2	1345	9	72	2	ever married sample	56	barisal - other urban	barisal - other urban	barisal	urban	1	193	7	15	53	6	3	5	not selected	barisal	urban		8	countryside	barisol	higher	2	tube well or borehole		flush to septic tank	yes	no	yes	yes
56 66 2	66	2	269107	12	2017	1416	43071	1	1993	1117	24	20-24	age - year/month imputed	completed	2	1345	9	72	2	ever married sample	56	barisal - other urban	barisal - other urban	barisal	urban	1	210	7	15	53	6	1	5	not selected	barisal	urban		7	countryside	barisol	higher	2	tube well or borehole		ventilated improved pit latrine (vip)	yes	no	yes	yes
56 92 1	92	1	269107	12	2017	1416	43072	3	1996	1155	21	20-24	age - year/month imputed	completed	3	1345	9	72	2	ever married sample	56	barisal - other urban	barisal - other urban	barisal	urban	1	193	7	15	53	6	husband not in household	5	not selected	barisal	urban		6	countryside	barisol	secondary	4	tube well or borehole		ventilated improved pit latrine (vip)	yes	no	no	no
56 99 3	99	3	269107	12	2017	1416	43072	7	1994	1135	23	20-24	age - year/month imputed	completed	3	1345	9	72	2	ever married sample	56	barisal - other urban	barisal - other urban	barisal	urban	1	159	7	15	53	6	husband not in household	5	not selected	barisal	urban		visitor			primary	4	not a dejure resident	not a dejure resident	not a dejure resident	not a dejure resident	not a dejure resident	not a dejure resident	not a dejure resident
56111 2	111	2	269107	12	2017	1416	43071	12	1991	1104	26	25-29	age - year/month imputed	completed	2	1345	9	72	2	ever married sample	56	barisal - other urban	barisal - other urban	barisal	urban	1	193	7	15	53	6	1	5	not selected	barisal	urban		1	countryside	barisol	primary	3	tube well or borehole		pit latrine with slab	yes	no	no	no
57 1 2	1	2	310698	12	2017	1416	43082	11	1988	1067	29	25-29	age - year/month imputed	completed	13	1345	9	72	2	ever married sample	57	barisal - other urban	barisal - other urban	barisal	urban	1	210	10	15	53	17	1	5	not selected	barisal	urban		13	countryside	barisol	secondary	4	tube well or borehole		pit latrine without slab/open pit	no	no	no	no
57 5 2	5	2	310698	12	2017	1416	43083	3	1995	1143	22	20-24	age - year/month imputed	completed	14	1345	9	72	2	ever married sample	57	barisal - other urban	barisal - other urban	barisal	urban	1	159	10	15	53	17	1	5	not selected	barisal	urban		5	countryside	barisol	secondary	2	tube well or borehole		flush to pit latrine	no	no	no	no
57 20 4	20	4	310698	12	2017	1416	43082	5	2000	1205	17	15-19	age - year/month imputed	completed	13	1345	9	72	2	ever married sample	57	barisal - other urban	barisal - other urban	barisal	urban	1	210	10	15	53	17	3	5	not selected	barisal	urban		3	countryside	barisol	secondary	3	tube well or borehole		pit latrine without slab/open pit	no	no	no	no
57 23 2	23	2	310698	12	2017	1416	43081	10	1999	1198	18	15-19	month and year - information complete	completed	12	1345	9	72	2	ever married sample	57	barisal - other urban	barisal - other urban	barisal	urban	1	159	10	15	53	17	1	5	not selected	barisal	urban		2	countryside	barisol	secondary	4	tube well or borehole		pit latrine without slab/open pit	no	no	no	no
57 34 2	34	2	310698	12	2017	1416	43081	11	1991	1103	26	25-29	age - year/month imputed	completed	12	1345	9	72	2	ever married sample	57	barisal - other urban	barisal - other urban	barisal	urban	1	125	10	15	53	17	1	5	not selected	barisal	urban		4	countryside	barisol	primary	3	tube well or borehole		pit latrine without slab/open pit	yes	no	no	no
57 38 2	38	2	310698	12	2017	1416	43081	12	1993	1128	24	20-24	age - year/month imputed	completed	12	1345	9	72	2	ever married sample	57	barisal - other urban	barisal - other urban	barisal	urban	1	210	10	15	53	17	1	5	not selected	barisal	urban		5	town	chittagong	primary	4	tube well or borehole		pit latrine without slab/open pit	no	no	no	no
57 45 2	45	2	310698	12	2017	1416	43082	9	2001	1221	16	15-19	age - year/month imputed	completed	13	1345	9	72	2	ever married sample	57	barisal - other urban	barisal - other urban	barisal	urban	1	193	10	15	53	17	1	5	not selected	barisal	urban		1	countryside	barisol	primary	2	tube well or borehole		pit latrine without slab/open pit	no	no	no	no
57 49 2	49	2	310698	12	2017	1416	43082	12	1995	1152	22	20-24	age - year/month imputed	completed	13	1345	9	72	2	ever married sample	57	barisal - other urban	barisal - other urban	barisal	urban	2	143	10	15	53	17	1	5	not selected	barisal	urban		always			primary	5	tube well or borehole		pit latrine with slab	no	no	yes	no
57 67 6	67	6	310698	12	2017	1416	43082	4	2002	1228	15	15-19	age - year/month imputed	completed	13	1345	9	72	2	ever married sample	57	barisal - other urban	barisal - other urban	barisal	urban	1	143	10	15	53	17	husband not in household	5	not selected	barisal	urban		always			primary	5	tube well or borehole		pit latrine without slab/open pit	no	no	no	no
57 78 2	78	2	310698	12	2017	1416	43081	9	1985	1029	32	30-34	age - year/month imputed	completed	12	1345	9	72	2	ever married sample	57	barisal - other urban	barisal - other urban	barisal	urban	1	143	10	15	53	17	1	5	not selected	barisal	urban		5	countryside	barisol	no education		tube well or borehole		pit latrine without slab/open pit	no	no	no	no
57 78 10	78	10	310698	12	2017	1416	43081	11	1997	1175	20	20-24	age - year/month imputed	completed	12	1345	9	72	2	ever married sample	57	barisal - other urban	barisal - other urban	barisal	urban	1	143	10	15	53	17	9	5	not selected	barisal	urban		0	countryside	barisol	primary	5	tube well or borehole		pit latrine without slab/open pit	no	no	no	no
57 89 4	89	4	310698	12	2017	1416	43081	6	2001	1218	16	15-19	age - year/month imputed	completed	12	1345	9	72	2	ever married sample	57	barisal - other urban	barisal - other urban	barisal	urban	1	143	10	15	53	17	3	5	not selected	barisal	urban		2	countryside	barisol	primary	5	tube well or borehole		pit latrine without slab/open pit	no	no	no	no
58 11 5	11	5	447033	12	2017	1416	43091	8	1996	1160	21	20-24	month and year - information complete	completed	22	1345	9	72	2	ever married sample	58	barisal - other urban	barisal - other urban	barisal	urban	1	138	8	23	52	11	husband not in household	7	not selected	barisal	urban		visitor			higher	no years completed at level v106	not a dejure resident	not a dejure resident	not a dejure resident	not a dejure resident	not a dejure resident	not a dejure resident	not a dejure resident
58 15 6	15	6	447033	12	2017	1416	43091	9	1985	1029	32	30-34	month and year - information complete	completed	22	1345	9	72	2	ever married sample	58	barisal - other urban	barisal - other urban	barisal	urban	1	216	8	23	52	11	husband not in household	7	not selected	barisal	urban		visitor			primary	5	not a dejure resident	not a dejure resident	not a dejure resident	not a dejure resident	not a dejure resident	not a dejure resident	not a dejure resident
58 36 2	36	2	447033	12	2017	1416	43093	6	1989	1074	28	25-29	age - year/month imputed	completed	24	1345	9	72	2	ever married sample	58	barisal - other urban	barisal - other urban	barisal	urban	1	161	8	23	52	11	1	7	not selected	barisal	urban		6	countryside	barisol	primary	no years completed at level v106	tube well or borehole		pit latrine without slab/open pit	yes	no	yes	no
58 57 3	57	3	447033	12	2017	1416	43093	7	1998	1183	19	15-19	age - year/month imputed	completed	24	1345	9	72	2	ever married sample	58	barisal - other urban	barisal - other urban	barisal	urban	1	158	8	23	52	11	2	7	not selected	barisal	urban		5	countryside	barisol	secondary	no years completed at level v106	tube well or borehole		pit latrine without slab/open pit	yes	no	yes	yes
58 61 2	61	2	447033	12	2017	1416	43091	4	1987	1048	30	30-34	age - year/month imputed	completed	22	1345	9	72	2	ever married sample	58	barisal - other urban	barisal - other urban	barisal	urban	1	197	8	23	52	11	1	7	not selected	barisal	urban		always			secondary	2	tube well or borehole		pit latrine without slab/open pit	yes	no	yes	no
58 95 3	95	3	447033	12	2017	1416	43092	5	1981	977	36	35-39	age - year/month imputed	completed	23	1345	9	72	2	ever married sample	58	barisal - other urban	barisal - other urban	barisal	urban	1	216	8	23	52	11	1	7	not selected	barisal	urban		14	countryside	barisol	secondary	4	tube well or borehole		flush, don't know where	yes	no	no	yes
58 99 2	99	2	447033	12	2017	1416	43092	1	1981	973	36	35-39	age - year/month imputed	completed	23	1345	9	72	2	ever married sample	58	barisal - other urban	barisal - other urban	barisal	urban	1	161	8	23	52	11	1	7	not selected	barisal	urban		1	countryside	barisol	secondary	4	tube well or borehole		pit latrine without slab/open pit	yes	no	no	no
59 15 2	15	2	273048	11	2017	1415	43047	2	1983	998	34	30-34	age - year/month imputed	completed	8	1345	10	71	2	ever married sample	59	barisal - other urban	barisal - other urban	barisal	urban	1	126	9	12	60	3	1	7	not selected	barisal	urban		2	town	barisol	primary	4	public tap/standpipe		ventilated improved pit latrine (vip)	yes	no	no	yes
59 32 2	32	2	273048	11	2017	1415	43047	7	1990	1087	27	25-29	age - year/month imputed	completed	8	1345	10	71	2	ever married sample	59	barisal - other urban	barisal - other urban	barisal	urban	1	190	9	12	60	3	1	7	not selected	barisal	urban		8	countryside	barisol	higher	2	tube well or borehole		ventilated improved pit latrine (vip)	yes	no	yes	no
59 83 2	83	2	273048	11	2017	1415	43047	12	1986	1044	30	30-34	age - year/month imputed	completed	8	1345	10	71	2	ever married sample	59	barisal - other urban	barisal - other urban	barisal	urban	1	126	9	12	60	3	1	7	not selected	barisal	urban		6	countryside	barisol	no education		tube well or borehole		pit latrine without slab/open pit	no	no	no	no
59105 2	105	2	273048	11	2017	1415	43048	4	1991	1096	26	25-29	age - year/month imputed	completed	9	1345	10	71	2	ever married sample	59	barisal - other urban	barisal - other urban	barisal	urban	1	206	9	12	60	3	1	7	not selected	barisal	urban		10	countryside	barisol	primary	5	tube well or borehole		pit latrine without slab/open pit	no	no	no	no
59139 2	139	2	273048	11	2017	1415	43048	9	2000	1209	17	15-19	age - year/month imputed	completed	9	1345	10	71	2	ever married sample	59	barisal - other urban	barisal - other urban	barisal	urban	1	206	9	12	60	3	1	7	not selected	barisal	urban		5	countryside	barisol	secondary	2	tube well or borehole		pit latrine with slab	no	no	yes	no
59144 2	144	2	273048	11	2017	1415	43048	11	1998	1187	19	15-19	age - year/month imputed	completed	9	1345	10	71	2	ever married sample	59	barisal - other urban	barisal - other urban	barisal	urban	1	218	9	12	60	3	1	7	not selected	barisal	urban		4	countryside	barisol	higher	2	tube well or borehole		pit latrine with slab	yes	no	no	no
59150 4	150	4	273048	11	2017	1415	43048	4	2002	1228	15	15-19	year and age - month imputed	completed	9	1345	10	71	2	ever married sample	59	barisal - other urban	barisal - other urban	barisal	urban	1	126	9	12	60	3	3	7	not selected	barisal	urban		1	countryside	barisol	secondary	1	tube well or borehole		pit latrine without slab/open pit	yes	no	yes	no
59161 7	161	7	273048	11	2017	1415	43048	1	1997	1165	20	20-24	month and year - information complete	completed	9	1345	10	71	2	ever married sample	59	barisal - other urban	barisal - other urban	barisal	urban	1	190	9	12	60	3	6	7	not selected	barisal	urban		3	countryside	barisol	higher	2	tube well or borehole		ventilated improved pit latrine (vip)	yes	no	yes	yes
60 26 2	26	2	338969	11	2017	1415	43051	10	1999	1198	18	15-19	age - year/month imputed	completed	12	1345	10	71	2	ever married sample	60	barisal - other urban	barisal - other urban	barisal	urban	1	148	8	28	56	16	1	7	not selected	barisal	urban		3	countryside	barisol	secondary	no years completed at level v106	tube well or borehole		pit latrine without slab/open pit	no	no	no	no
60 38 4	38	4	338969	11	2017	1415	43051	11	1990	1091	27	25-29	age - year/month imputed	completed	12	1345	10	71	2	ever married sample	60	barisal - other urban	barisal - other urban	barisal	urban	1	189	8	28	56	16	3	7	not selected	barisal	urban		10	countryside	barisol	primary	5	tube well or borehole		pit latrine with slab	no	no	yes	no
60 51 2	51	2	338969	11	2017	1415	43051	12	1994	1140	22	20-24	month and year - information complete	completed	12	1345	10	71	2	ever married sample	60	barisal - other urban	barisal - other urban	barisal	urban	1	124	8	28	56	16	1	7	not selected	barisal	urban		1	countryside	barisol	secondary	4	tube well or borehole		ventilated improved pit latrine (vip)	yes	no	yes	no
60 59 2	59	2	338969	11	2017	1415	43051	12	1981	984	35	35-39	age - year/month imputed	completed	12	1345	10	71	2	ever married sample	60	barisal - other urban	barisal - other urban	barisal	urban	1	172	8	28	56	16	1	7	not selected	barisal	urban		20	town	dhaka	primary	1	tube well or borehole		pit latrine without slab/open pit	yes	no	yes	no
60 72 2	72	2	338969	11	2017	1415	43052	7	1998	1183	19	15-19	age - year/month imputed	completed	13	1345	10	71	2	ever married sample	60	barisal - other urban	barisal - other urban	barisal	urban	1	205	8	28	56	16	1	7	not selected	barisal	urban		5	countryside	barisol	secondary	2	tube well or borehole		pit latrine without slab/open pit	yes	no	yes	no
60 76 2	76	2	338969	11	2017	1415	43050	12	1985	1032	31	30-34	age - year/month imputed	completed	11	1345	10	71	2	ever married sample	60	barisal - other urban	barisal - other urban	barisal	urban	1	189	8	28	56	16	1	7	not selected	barisal	urban		12	town	barisol	secondary	2	tube well or borehole		flush to septic tank	yes	no	yes	yes
60 85 2	85	2	338969	11	2017	1415	43052	9	1991	1101	26	25-29	age - year/month imputed	completed	13	1345	10	71	2	ever married sample	60	barisal - other urban	barisal - other urban	barisal	urban	1	148	8	28	56	16	1	7	not selected	barisal	urban		11	countryside	barisol	secondary	2	tube well or borehole		pit latrine with slab	yes	no	yes	no
60110 5	110	5	338969	11	2017	1415	43050	8	1986	1040	31	30-34	age - year/month imputed	completed	11	1345	10	71	2	ever married sample	60	barisal - other urban	barisal - other urban	barisal	urban	1	124	8	28	56	16	husband not in household	7	not selected	barisal	urban		2	countryside	barisol	secondary	2	tube well or borehole		ventilated improved pit latrine (vip)	yes	no	no	yes
60127 2	127	2	338969	11	2017	1415	43051	8	1984	1016	33	30-34	month and year - information complete	completed	12	1345	10	71	2	ever married sample	60	barisal - other urban	barisal - other urban	barisal	urban	1	148	8	28	56	16	1	7	not selected	barisal	urban		13	countryside	rajshahi	higher	2	tube well or borehole		flush to septic tank	yes	no	no	no
61 5 4	5	4	338844	11	2017	1415	43045	2	1990	1082	27	25-29	month and year - information complete	completed	6	1345	10	71	2	ever married sample	61	barisal - other urban	barisal - other urban	barisal	urban	1	172	7	28	56	20	3	9	not selected	barisal	urban		6	countryside	barisol	higher	5	tube well or borehole		flush to septic tank	yes	no	yes	yes
61 21 2	21	2	338844	11	2017	1415	43044	10	1988	1066	29	25-29	month and year - information complete	completed	5	1345	10	71	2	ever married sample	61	barisal - other urban	barisal - other urban	barisal	urban	1	205	7	28	56	20	1	9	not selected	barisal	urban		2	countryside	barisol	higher	6	tube well or borehole		flush to pit latrine	yes	no	no	yes
61 25 5	25	5	338844	11	2017	1415	43045	10	1985	1030	32	30-34	age - year/month imputed	completed	6	1345	10	71	2	ever married sample	61	barisal - other urban	barisal - other urban	barisal	urban	1	148	7	28	56	20	8	9	not selected	barisal	urban		visitor			secondary	4	not a dejure resident	not a dejure resident	not a dejure resident	not a dejure resident	not a dejure resident	not a dejure resident	not a dejure resident
61 31 4	31	4	338844	11	2017	1415	43045	5	1993	1121	24	20-24	month and year - information complete	completed	6	1345	10	71	2	ever married sample	61	barisal - other urban	barisal - other urban	barisal	urban	1	189	7	28	56	20	3	9	not selected	barisal	urban		7	countryside	barisol	higher	4	tube well or borehole		flush to septic tank	yes	no	yes	yes
61 61 2	61	2	338844	11	2017	1415	43046	10	1990	1090	27	25-29	month and year - information complete	completed	7	1345	10	71	2	ever married sample	61	barisal - other urban	barisal - other urban	barisal	urban	1	205	7	28	56	20	1	9	not selected	barisal	urban		7	countryside	barisol	higher	4	tube well or borehole		flush to pit latrine	yes	no	yes	yes
61 74 1	74	1	338844	11	2017	1415	43046	3	1985	1023	32	30-34	age - year/month imputed	completed	7	1345	10	71	2	ever married sample	61	barisal - other urban	barisal - other urban	barisal	urban	1	172	7	28	56	20	husband not in household	9	not selected	barisal	urban		5	town	barisol	secondary	3	tube well or borehole		flush to septic tank	yes	no	no	yes
62 9 4	9	4	309109	1	2018	1417	43106	6	2000	1206	17	15-19	month and year - information complete	completed	6	1345	8	73	2	ever married sample	62	barisal - other urban	barisal - other urban	barisal	urban	1	216	9	23	52	15	3	10	not selected	barisal	urban		2	countryside	barisol	higher	no years completed at level v106	tube well or borehole		flush to septic tank	yes	no	yes	yes
62 40 2	40	2	309109	1	2018	1417	43106	2	1994	1130	23	20-24	age - year/month imputed	completed	6	1345	8	73	2	ever married sample	62	barisal - other urban	barisal - other urban	barisal	urban	1	158	9	23	52	15	1	10	not selected	barisal	urban		0	countryside	barisol	secondary	3	tube well or borehole		pit latrine without slab/open pit	yes	no	no	no
62 44 2	44	2	309109	1	2018	1417	43106	4	1992	1108	25	25-29	age - year/month imputed	completed	6	1345	8	73	2	ever married sample	62	barisal - other urban	barisal - other urban	barisal	urban	1	161	9	23	52	15	1	10	not selected	barisal	urban		3	countryside	barisol	secondary	3	tube well or borehole		flush to septic tank	yes	no	no	no
62 52 3	52	3	309109	1	2018	1417	43106	5	1996	1157	21	20-24	age - year/month imputed	completed	6	1345	8	73	2	ever married sample	62	barisal - other urban	barisal - other urban	barisal	urban	1	216	9	23	52	15	husband not in household	10	not selected	barisal	urban		visitor			secondary	3	not a dejure resident	not a dejure resident	not a dejure resident	not a dejure resident	not a dejure resident	not a dejure resident	not a dejure resident
62 52 6	52	6	309109	1	2018	1417	43106	10	1997	1174	20	20-24	age - year/month imputed	completed	6	1345	8	73	2	ever married sample	62	barisal - other urban	barisal - other urban	barisal	urban	1	216	9	23	52	15	11	10	not selected	barisal	urban		visitor			primary	5	not a dejure resident	not a dejure resident	not a dejure resident	not a dejure resident	not a dejure resident	not a dejure resident	not a dejure resident
62 56 2	56	2	309109	1	2018	1417	43106	8	1989	1076	28	25-29	age - year/month imputed	completed	6	1345	8	73	2	ever married sample	62	barisal - other urban	barisal - other urban	barisal	urban	1	197	9	23	52	15	husband not in household	10	not selected	barisal	urban		10	countryside	barisol	secondary	4	tube well or borehole		pit latrine with slab	yes	no	no	no
62 64 2	64	2	309109	1	2018	1417	43107	8	1990	1088	27	25-29	age - year/month imputed	completed	7	1345	8	73	2	ever married sample	62	barisal - other urban	barisal - other urban	barisal	urban	1	197	9	23	52	15	1	10	not selected	barisal	urban		11	countryside	barisol	secondary	4	tube well or borehole		pit latrine with slab	yes	no	no	no
62100 2	100	2	309109	1	2018	1417	43107	7	1998	1183	19	15-19	age - year/month imputed	completed	7	1345	8	73	2	ever married sample	62	barisal - other urban	barisal - other urban	barisal	urban	1	161	9	23	52	15	1	10	not selected	barisal	urban		5	countryside	barisol	secondary	no years completed at level v106	tube well or borehole		pit latrine without slab/open pit	yes	no	no	no
62104 4	104	4	309109	1	2018	1417	43108	12	1996	1164	21	20-24	month and year - information complete	completed	8	1345	8	73	2	ever married sample	62	barisal - other urban	barisal - other urban	barisal	urban	1	158	9	23	52	15	3	10	not selected	barisal	urban		1	countryside	barisol	higher	2	tube well or borehole		flush to septic tank	yes	no	yes	yes
63 8 3	8	3	247288	12	2017	1416	43094	11	1994	1139	23	20-24	age - year/month imputed	completed	25	1345	9	72	2	ever married sample	63	barisal - other urban	barisal - other urban	barisal	urban	1	195	8	13	41	15	husband not in household	6	not selected	barisal	urban		6	countryside	barisol	secondary	3	public tap/standpipe		pit latrine with slab	yes	no	no	yes
63 19 6	19	6	247288	12	2017	1416	43094	11	1996	1163	21	20-24	year and age - month imputed	completed	25	1345	9	72	2	ever married sample	63	barisal - other urban	barisal - other urban	barisal	urban	1	184	8	13	41	15	5	6	not selected	barisal	urban		visitor			secondary	1	not a dejure resident	not a dejure resident	not a dejure resident	not a dejure resident	not a dejure resident	not a dejure resident	not a dejure resident
63 39 2	39	2	247288	12	2017	1416	43096	9	1993	1125	24	20-24	age - year/month imputed	completed	27	1345	9	72	2	ever married sample	63	barisal - other urban	barisal - other urban	barisal	urban	1	129	8	13	41	15	1	6	not selected	barisal	urban		7	countryside	barisol	secondary	no years completed at level v106	piped to neighbor		ventilated improved pit latrine (vip)	yes	no	yes	no
63 59 5	59	5	247288	12	2017	1416	43094	4	1989	1072	28	25-29	year and age - month imputed	completed	25	1345	9	72	2	ever married sample	63	barisal - other urban	barisal - other urban	barisal	urban	1	149	8	13	41	15	husband not in household	6	not selected	barisal	urban		visitor			higher	6	not a dejure resident	not a dejure resident	not a dejure resident	not a dejure resident	not a dejure resident	not a dejure resident	not a dejure resident
63 63 4	63	4	247288	12	2017	1416	43095	8	1992	1112	25	25-29	age - year/month imputed	completed	26	1345	9	72	2	ever married sample	63	barisal - other urban	barisal - other urban	barisal	urban	1	184	8	13	41	15	3	6	not selected	barisal	urban		11	countryside	barisol	primary	5	public tap/standpipe		pit latrine without slab/open pit	yes	no	no	no
63 99 1	99	1	247288	12	2017	1416	43095	3	1987	1047	30	30-34	age - year/month imputed	completed	26	1345	9	72	2	ever married sample	63	barisal - other urban	barisal - other urban	barisal	urban	1	129	8	13	41	15	2	6	not selected	barisal	urban		12	countryside	barisol	higher	no years completed at level v106	piped to yard/plot		ventilated improved pit latrine (vip)	yes	no	yes	yes
63115 3	115	3	247288	12	2017	1416	43094	1	1992	1105	25	25-29	age - year/month imputed	completed	25	1345	9	72	2	ever married sample	63	barisal - other urban	barisal - other urban	barisal	urban	1	129	8	13	41	15	2	6	not selected	barisal	urban		11	countryside	barisol	primary	5	tube well or borehole		ventilated improved pit latrine (vip)	yes	no	no	no
64 2 4	2	4	311560	1	2018	1417	43109	12	1995	1152	22	20-24	month and year - information complete	completed	9	1345	8	73	2	ever married sample	64	barisal - other urban	barisal - other urban	barisal	urban	1	129	5	13	41	19	3	11	not selected	barisal	urban		7	countryside	barisol	secondary	5	tube well or borehole		flush to septic tank	yes	no	yes	no
64 22 4	22	4	311560	1	2018	1417	43111	11	1990	1091	27	25-29	age - year/month imputed	completed	11	1345	8	73	2	ever married sample	64	barisal - other urban	barisal - other urban	barisal	urban	1	184	5	13	41	19	3	11	not selected	barisal	urban		12	countryside	barisol	secondary	4	tube well or borehole		pit latrine without slab/open pit	yes	no	yes	no
64 32 2	32	2	311560	1	2018	1417	43109	9	1985	1029	32	30-34	age - year/month imputed	completed	9	1345	8	73	2	ever married sample	64	barisal - other urban	barisal - other urban	barisal	urban	1	129	5	13	41	19	1	11	not selected	barisal	urban		13	countryside	barisol	secondary	5	tube well or borehole		flush to septic tank	yes	no	yes	yes
64 37 2	37	2	311560	1	2018	1417	43110	1	1995	1141	23	20-24	age - year/month imputed	completed	10	1345	8	73	2	ever married sample	64	barisal - other urban	barisal - other urban	barisal	urban	1	195	5	13	41	19	1	11	not selected	barisal	urban		4	countryside	barisol	higher	2	tube well or borehole		pit latrine with slab	yes	no	yes	yes
64 47 2	47	2	311560	1	2018	1417	43110	2	1986	1034	31	30-34	age - year/month imputed	completed	10	1345	8	73	2	ever married sample	64	barisal - other urban	barisal - other urban	barisal	urban	1	184	5	13	41	19	1	11	not selected	barisal	urban		14	countryside	barisol	secondary	1	tube well or borehole		pit latrine with slab	yes	no	yes	yes
64 77 2	77	2	311560	1	2018	1417	43110	1	1988	1057	30	30-34	year and age - month imputed	completed	10	1345	8	73	2	ever married sample	64	barisal - other urban	barisal - other urban	barisal	urban	1	184	5	13	41	19	1	11	not selected	barisal	urban		12	countryside	barisol	primary	5	tube well or borehole		pit latrine without slab/open pit	yes	no	yes	no
64102 6	102	6	311560	1	2018	1417	43110	9	1998	1185	19	15-19	age - year/month imputed	completed	10	1345	8	73	2	ever married sample	64	barisal - other urban	barisal - other urban	barisal	urban	1	184	5	13	41	19	husband not in household	11	not selected	barisal	urban		visitor			secondary	3	not a dejure resident	not a dejure resident	not a dejure resident	not a dejure resident	not a dejure resident	not a dejure resident	not a dejure resident
64118 4	118	4	311560	1	2018	1417	43110	4	1999	1192	18	15-19	age - year/month imputed	completed	10	1345	8	73	2	ever married sample	64	barisal - other urban	barisal - other urban	barisal	urban	1	195	5	13	41	19	3	11	not selected	barisal	urban		2	countryside	barisol	secondary	no years completed at level v106	tube well or borehole		flush to pit latrine	yes	no	yes	yes
64138 7	138	7	311560	1	2018	1417	43111	1	1995	1141	23	20-24	age - year/month imputed	completed	11	1345	8	73	2	ever married sample	64	barisal - other urban	barisal - other urban	barisal	urban	1	129	5	13	41	19	husband not in household	11	not selected	barisal	urban		visitor			higher	2	not a dejure resident	not a dejure resident	not a dejure resident	not a dejure resident	not a dejure resident	not a dejure resident	not a dejure resident
64143 2	143	2	311560	1	2018	1417	43110	10	1992	1114	25	25-29	month and year - information complete	completed	10	1345	8	73	2	ever married sample	64	barisal - other urban	barisal - other urban	barisal	urban	1	195	5	13	41	19	1	11	not selected	barisal	urban		0	countryside	barisol	higher	5	tube well or borehole		pit latrine with slab	yes	no	yes	yes
64143 6	143	6	311560	1	2018	1417	43110	6	1995	1146	22	20-24	month and year - information complete	completed	10	1345	8	73	2	ever married sample	64	barisal - other urban	barisal - other urban	barisal	urban	1	195	5	13	41	19	husband not in household	11	not selected	barisal	urban		2	countryside	barisol	higher	2	tube well or borehole		pit latrine with slab	yes	no	yes	yes
65 10 2	10	2	208759	1	2018	1417	43101	7	1993	1123	24	20-24	month and year - information complete	completed	1	1345	8	73	2	ever married sample	65	barisal - city corporation	barisal - city corporation	barisal	urban	1	137	10	16	51	4	1	10	not selected	barisal	urban		4	countryside	barisol	secondary	5	tube well or borehole		flush to septic tank	yes	no	yes	yes
65 58 2	58	2	208759	1	2018	1417	43105	12	1982	996	35	35-39	age - year/month imputed	completed	5	1345	8	73	2	ever married sample	65	barisal - city corporation	barisal - city corporation	barisal	urban	1	137	10	16	51	4	1	10	not selected	barisal	urban		7	city	barisol	secondary	2	tube well or borehole		flush to septic tank	yes	no	yes	no
65 58 6	58	6	208759	1	2018	1417	43105	8	1984	1016	33	30-34	age - year/month imputed	completed	5	1345	8	73	2	ever married sample	65	barisal - city corporation	barisal - city corporation	barisal	urban	1	137	10	16	51	4	7	10	not selected	barisal	urban		visitor			primary	5	not a dejure resident	not a dejure resident	not a dejure resident	not a dejure resident	not a dejure resident	not a dejure resident	not a dejure resident
66 10 2	10	2	217807	1	2018	1417	43104	4	1995	1144	22	20-24	age - year/month imputed	completed	4	1345	8	73	2	ever married sample	66	barisal - city corporation	barisal - city corporation	barisal	urban	1	215	9	16	51	10	1	7	not selected	barisal	urban		0	countryside	dhaka	primary	5	tube well or borehole		flush to somewhere else	yes	no	yes	no
66 44 4	44	4	217807	1	2018	1417	43105	7	1997	1171	20	20-24	age - year/month imputed	completed	5	1345	8	73	2	ever married sample	66	barisal - city corporation	barisal - city corporation	barisal	urban	1	154	9	16	51	10	3	7	not selected	barisal	urban		5	city	dhaka	higher	5	tube well or borehole		ventilated improved pit latrine (vip)	yes	no	yes	yes
66 47 3	47	3	217807	1	2018	1417	43104	12	1999	1200	18	15-19	age - year/month imputed	completed	4	1345	8	73	2	ever married sample	66	barisal - city corporation	barisal - city corporation	barisal	urban	1	170	9	16	51	10	husband not in household	7	not selected	barisal	urban		always			primary	5	not a dejure resident	not a dejure resident	not a dejure resident	not a dejure resident	not a dejure resident	not a dejure resident	not a dejure resident
66 69 2	69	2	217807	1	2018	1417	43104	7	1992	1111	25	25-29	age - year/month imputed	completed	4	1345	8	73	2	ever married sample	66	barisal - city corporation	barisal - city corporation	barisal	urban	1	154	9	16	51	10	1	7	not selected	barisal	urban		10	countryside	barisol	primary	5	tube well or borehole		pit latrine without slab/open pit	yes	no	no	no
66 76 3	76	3	217807	1	2018	1417	43105	1	1991	1093	27	25-29	month and year - information complete	completed	5	1345	8	73	2	ever married sample	66	barisal - city corporation	barisal - city corporation	barisal	urban	1	170	9	16	51	10	husband not in household	7	not selected	barisal	urban		always			secondary	2	tube well or borehole		pit latrine with slab	yes	no	no	no
67 4 2	4	2	230460	1	2018	1417	43108	9	1991	1101	26	25-29	age - year/month imputed	completed	8	1345	8	73	2	ever married sample	67	barisal - city corporation	barisal - city corporation	barisal	urban	1	215	4	16	51	2	1	5	not selected	barisal	urban		2	countryside	barisol	primary	5	tube well or borehole		flush to somewhere else	no	no	no	no
67 8 2	8	2	230460	1	2018	1417	43108	3	1992	1107	25	25-29	age - year/month imputed	completed	8	1345	8	73	2	ever married sample	67	barisal - city corporation	barisal - city corporation	barisal	urban	1	170	4	16	51	2	1	5	not selected	barisal	urban		3	countryside	barisol	primary	3	tube well or borehole		flush to somewhere else	no	no	no	no
67 21 2	21	2	230460	1	2018	1417	43107	2	1998	1178	19	15-19	age - year/month imputed	completed	7	1345	8	73	2	ever married sample	67	barisal - city corporation	barisal - city corporation	barisal	urban	1	215	4	16	51	2	1	5	not selected	barisal	urban		always			no education		tube well or borehole		flush to somewhere else	no	no	no	no
67 26 2	26	2	230460	1	2018	1417	43109	1	1998	1177	20	20-24	age - year/month imputed	completed	9	1345	8	73	2	ever married sample	67	barisal - city corporation	barisal - city corporation	barisal	urban	1	170	4	16	51	2	1	5	not selected	barisal	urban		3	city	barisol	primary	3	tube well or borehole		pit latrine without slab/open pit	no	no	no	no
67 35 3	35	3	230460	1	2018	1417	43109	2	1995	1142	22	20-24	age - year/month imputed	completed	9	1345	8	73	2	ever married sample	67	barisal - city corporation	barisal - city corporation	barisal	urban	3	154	4	16	51	2	husband not in household	5	not selected	barisal	urban		6	city	barisol	no education		tube well or borehole		ventilated improved pit latrine (vip)	no	no	no	no
67 39 2	39	2	230460	1	2018	1417	43109	12	1996	1164	21	20-24	age - year/month imputed	completed	9	1345	8	73	2	ever married sample	67	barisal - city corporation	barisal - city corporation	barisal	urban	1	170	4	16	51	2	1	5	not selected	barisal	urban		1	countryside	barisol	secondary	4	tube well or borehole		flush to somewhere else	no	no	no	no
67 75 4	75	4	230460	1	2018	1417	43108	6	1997	1170	20	20-24	age - year/month imputed	completed	8	1345	8	73	2	ever married sample	67	barisal - city corporation	barisal - city corporation	barisal	urban	1	215	4	16	51	2	3	5	not selected	barisal	urban		1	countryside	barisol	primary	4	tube well or borehole		pit latrine with slab	no	no	no	no
67 88 2	88	2	230460	1	2018	1417	43109	12	1987	1056	30	30-34	age - year/month imputed	completed	9	1345	8	73	2	ever married sample	67	barisal - city corporation	barisal - city corporation	barisal	urban	1	154	4	16	51	2	1	5	not selected	barisal	urban		9	countryside	barisol	primary	2	tube well or borehole		flush to septic tank	no	no	no	no
67119 2	119	2	230460	1	2018	1417	43107	5	1996	1157	21	20-24	age - year/month imputed	completed	7	1345	8	73	2	ever married sample	67	barisal - city corporation	barisal - city corporation	barisal	urban	1	170	4	16	51	2	1	5	not selected	barisal	urban		0	countryside	barisol	primary	3	tube well or borehole		flush to somewhere else	no	no	no	no
67132 5	132	5	230460	1	2018	1417	43107	9	1998	1185	19	15-19	age - year/month imputed	completed	7	1345	8	73	2	ever married sample	67	barisal - city corporation	barisal - city corporation	barisal	urban	1	154	4	16	51	2	husband not in household	5	not selected	barisal	urban		visitor			secondary	2	not a dejure resident	not a dejure resident	not a dejure resident	not a dejure resident	not a dejure resident	not a dejure resident	not a dejure resident
68 11 2	11	2	192583	1	2018	1417	43111	8	1996	1160	21	20-24	age - year/month imputed	completed	11	1345	8	73	2	ever married sample	68	barisal - city corporation	barisal - city corporation	barisal	urban	2	137	10	16	51	20	1	8	not selected	barisal	urban		0	city	dhaka	secondary	3	tube well or borehole		flush to septic tank	yes	no	yes	no
68 73 2	73	2	192583	1	2018	1417	43111	1	1981	973	37	35-39	month and year - information complete	completed	11	1345	8	73	2	ever married sample	68	barisal - city corporation	barisal - city corporation	barisal	urban	1	215	10	16	51	20	1	8	not selected	barisal	urban		always			higher	6	tube well or borehole		flush to septic tank	yes	no	yes	yes
68 92 2	92	2	192583	1	2018	1417	43111	7	1992	1111	25	25-29	age - year/month imputed	completed	11	1345	8	73	2	ever married sample	68	barisal - city corporation	barisal - city corporation	barisal	urban	1	154	10	16	51	20	1	8	not selected	barisal	urban		3	town	barisol	secondary	5	tube well or borehole		pit latrine with slab	yes	no	yes	yes
68112 4	112	4	192583	1	2018	1417	43110	6	1998	1182	19	15-19	month and year - information complete	completed	10	1345	8	73	2	ever married sample	68	barisal - city corporation	barisal - city corporation	barisal	urban	1	215	10	16	51	20	3	8	not selected	barisal	urban		0	city	dhaka	higher	2	tube well or borehole		flush to somewhere else	yes	no	no	yes
68112 10	112	10	192583	1	2018	1417	43112	2	1994	1130	23	20-24	month and year - information complete	completed	12	1345	8	73	2	ever married sample	68	barisal - city corporation	barisal - city corporation	barisal	urban	2	215	10	16	51	20	husband not in household	8	not selected	barisal	urban		1	city	dhaka	higher	4	tube well or borehole		flush to somewhere else	yes	no	no	yes
69 1 2	1	2	158603	2	2018	1418	43139	2	1985	1022	33	30-34	age - year/month imputed	completed	8	1345	7	74	2	ever married sample	69	barisal - city corporation	barisal - city corporation	barisal	urban	1	160	5	24	56	10	1	12	not selected	barisal	urban		0	countryside	barisol	primary	3	tube well or borehole		flush to septic tank	yes	no	yes	yes
69 12 2	12	2	158603	2	2018	1418	43139	3	1992	1107	25	25-29	month and year - information complete	completed	8	1345	7	74	2	ever married sample	69	barisal - city corporation	barisal - city corporation	barisal	urban	1	162	5	24	56	10	1	12	not selected	barisal	urban		2	city	barisol	higher	6	tube well or borehole		flush to septic tank	yes	no	yes	yes
69 30 2	30	2	158603	2	2018	1418	43139	4	1976	916	41	40-44	month and year - information complete	completed	8	1345	7	74	2	ever married sample	69	barisal - city corporation	barisal - city corporation	barisal	urban	1	162	5	24	56	10	1	12	not selected	barisal	urban		1	city	barisol	higher	6	tube well or borehole		flush to septic tank	yes	no	no	yes
69 53 2	53	2	158603	2	2018	1418	43139	7	1990	1087	27	25-29	month and year - information complete	completed	8	1345	7	74	2	ever married sample	69	barisal - city corporation	barisal - city corporation	barisal	urban	1	160	5	24	56	10	1	12	not selected	barisal	urban		10	city	barisol	higher	6	tube well or borehole		flush to septic tank	yes	no	yes	yes
70 6 2	6	2	217893	2	2018	1418	43133	7	1986	1039	31	30-34	age - year/month imputed	completed	2	1345	7	74	2	ever married sample	70	barisal - city corporation	barisal - city corporation	barisal	urban	1	212	4	24	56	12	1	9	not selected	barisal	urban		14	countryside	barisol	primary	2	tube well or borehole		ventilated improved pit latrine (vip)	yes	no	no	no
70 14 2	14	2	217893	2	2018	1418	43133	12	1991	1104	26	25-29	age - year/month imputed	completed	2	1345	7	74	2	ever married sample	70	barisal - city corporation	barisal - city corporation	barisal	urban	1	225	4	24	56	12	1	9	not selected	barisal	urban		6	city	dhaka	secondary	5	tube well or borehole		flush to septic tank	yes	no	no	yes
70 45 2	45	2	217893	2	2018	1418	43134	1	1997	1165	21	20-24	age - year/month imputed	completed	3	1345	7	74	2	ever married sample	70	barisal - city corporation	barisal - city corporation	barisal	urban	1	212	4	24	56	12	1	9	not selected	barisal	urban		5	countryside	khulna	secondary	2	tube well or borehole		pit latrine with slab	yes	no	no	no
70 57 2	57	2	217893	2	2018	1418	43133	8	1994	1136	23	20-24	age - year/month imputed	completed	2	1345	7	74	2	ever married sample	70	barisal - city corporation	barisal - city corporation	barisal	urban	1	162	4	24	56	12	1	9	not selected	barisal	urban		6	countryside	barisol	primary	5	tube well or borehole		flush to pit latrine	yes	no	yes	yes
70 65 2	65	2	217893	2	2018	1418	43134	3	1991	1095	26	25-29	age - year/month imputed	completed	3	1345	7	74	2	ever married sample	70	barisal - city corporation	barisal - city corporation	barisal	urban	1	212	4	24	56	12	1	9	not selected	barisal	urban		11	countryside	barisol	secondary	4	tube well or borehole		pit latrine with slab	yes	no	yes	no
70 92 2	92	2	217893	2	2018	1418	43135	6	1999	1194	18	15-19	age - year/month imputed	completed	4	1345	7	74	2	ever married sample	70	barisal - city corporation	barisal - city corporation	barisal	urban	1	225	4	24	56	12	1	9	not selected	barisal	urban		2	countryside	barisol	secondary	no years completed at level v106	tube well or borehole		ventilated improved pit latrine (vip)	yes	no	yes	yes
70100 5	100	5	217893	2	2018	1418	43134	12	1996	1164	21	20-24	age - year/month imputed	completed	3	1345	7	74	2	ever married sample	70	barisal - city corporation	barisal - city corporation	barisal	urban	1	160	4	24	56	12	8	9	not selected	barisal	urban		visitor			secondary	2	not a dejure resident	not a dejure resident	not a dejure resident	not a dejure resident	not a dejure resident	not a dejure resident	not a dejure resident
70115 2	115	2	217893	2	2018	1418	43134	11	1993	1127	24	20-24	age - year/month imputed	completed	3	1345	7	74	2	ever married sample	70	barisal - city corporation	barisal - city corporation	barisal	urban	1	225	4	24	56	12	1	9	not selected	barisal	urban		2	city	dhaka	secondary	3	tube well or borehole		flush to septic tank	yes	no	no	no
71 3 2	3	2	191299	2	2018	1418	43136	8	2000	1208	17	15-19	age - year/month imputed	completed	5	1345	7	74	2	ever married sample	71	barisal - city corporation	barisal - city corporation	barisal	urban	1	212	8	24	56	16	1	10	not selected	barisal	urban		1	countryside	barisol	primary	4	tube well or borehole		pit latrine with slab	yes	no	no	no
71 37 2	37	2	191299	2	2018	1418	43136	10	1993	1126	24	20-24	month and year - information complete	completed	5	1345	7	74	2	ever married sample	71	barisal - city corporation	barisal - city corporation	barisal	urban	1	154	8	24	56	16	1	10	not selected	barisal	urban		5	countryside	barisol	higher	2	tube well or borehole		ventilated improved pit latrine (vip)	yes	no	yes	no
71 71 2	71	2	191299	2	2018	1418	43137	5	1988	1061	29	25-29	age - year/month imputed	completed	6	1345	7	74	2	ever married sample	71	barisal - city corporation	barisal - city corporation	barisal	urban	2	162	8	24	56	16	1	10	not selected	barisal	urban		15	countryside	barisol	primary	5	tube well or borehole		pit latrine with slab	yes	no	yes	no
71109 2	109	2	191299	2	2018	1418	43137	4	1997	1168	20	20-24	month and year - information complete	completed	6	1345	7	74	2	ever married sample	71	barisal - city corporation	barisal - city corporation	barisal	urban	1	225	8	24	56	16	1	10	not selected	barisal	urban		1	countryside	barisol	higher	2	tube well or borehole		flush to septic tank	yes	no	yes	no
72 4 2	4	2	1614239	12	2017	1416	43098	2	1993	1118	24	20-24	age - year/month imputed	completed	29	1345	9	72	2	ever married sample	72	chittagong - rural	chittagong - rural	chittagong	rural	1	155	4	23	60	15	1	12	not selected	chittagong	rural		always			primary	2	tube well or borehole		hanging toilet/latrine	no	no	no	no
72 10 4	10	4	1614239	12	2017	1416	43098	10	1996	1162	21	20-24	month and year - information complete	completed	29	1345	9	72	2	ever married sample	72	chittagong - rural	chittagong - rural	chittagong	rural	1	172	4	23	60	15	3	12	not selected	chittagong	rural		3	countryside	chittagong	higher	no years completed at level v106	tube well or borehole		flush to septic tank	yes	no	yes	yes
72 21 1	21	1	1614239	12	2017	1416	43098	11	1988	1067	29	25-29	age - year/month imputed	completed	29	1345	9	72	2	ever married sample	72	chittagong - rural	chittagong - rural	chittagong	rural	1	124	4	23	60	15	husband not in household	12	not selected	chittagong	rural		always			primary	2	tube well or borehole		pit latrine without slab/open pit	no	no	no	no
72 23 2	23	2	1614239	12	2017	1416	43098	4	1996	1156	21	20-24	age - year/month imputed	completed	29	1345	9	72	2	ever married sample	72	chittagong - rural	chittagong - rural	chittagong	rural	1	155	4	23	60	15	1	12	not selected	chittagong	rural		3	countryside	chittagong	primary	2	tube well or borehole		pit latrine without slab/open pit	no	no	no	no
72 23 4	23	4	1614239	12	2017	1416	43098	9	1998	1185	19	15-19	age - year/month imputed	completed	29	1345	9	72	2	ever married sample	72	chittagong - rural	chittagong - rural	chittagong	rural	1	155	4	23	60	15	husband not in household	12	not selected	chittagong	rural		visitor			secondary	no years completed at level v106	not a dejure resident	not a dejure resident	not a dejure resident	not a dejure resident	not a dejure resident	not a dejure resident	not a dejure resident
72 35 2	35	2	1614239	12	2017	1416	43099	1	1996	1153	21	20-24	age - year/month imputed	completed	30	1345	9	72	2	ever married sample	72	chittagong - rural	chittagong - rural	chittagong	rural	1	155	4	23	60	15	1	12	not selected	chittagong	rural		8	countryside	chittagong	primary	4	tube well or borehole		pit latrine with slab	no	no	no	no
72 37 2	37	2	1614239	12	2017	1416	43099	4	1995	1144	22	20-24	age - year/month imputed	completed	30	1345	9	72	2	ever married sample	72	chittagong - rural	chittagong - rural	chittagong	rural	1	210	4	23	60	15	1	12	not selected	chittagong	rural		always			secondary	2	tube well or borehole		pit latrine with slab	no	no	no	no
72 39 3	39	3	1614239	12	2017	1416	43099	10	1997	1174	20	20-24	age - year/month imputed	completed	30	1345	9	72	2	ever married sample	72	chittagong - rural	chittagong - rural	chittagong	rural	1	124	4	23	60	15	husband not in household	12	not selected	chittagong	rural		6	countryside	chittagong	no education		tube well or borehole		pit latrine without slab/open pit	no	no	no	no
72 45 2	45	2	1614239	12	2017	1416	43099	12	1992	1116	25	25-29	age - year/month imputed	completed	30	1345	9	72	2	ever married sample	72	chittagong - rural	chittagong - rural	chittagong	rural	1	155	4	23	60	15	1	12	not selected	chittagong	rural		always			primary	4	tube well or borehole		pit latrine without slab/open pit	no	no	no	no
72 50 1	50	1	1614239	12	2017	1416	43099	9	1980	969	37	35-39	age - year/month imputed	completed	30	1345	9	72	2	ever married sample	72	chittagong - rural	chittagong - rural	chittagong	rural	1	124	4	23	60	15	2	12	not selected	chittagong	rural		always			no education		tube well or borehole		pit latrine without slab/open pit	yes	no	no	no
73 3 1	3	1	1481609	12	2017	1416	43090	6	1994	1134	23	20-24	age - year/month imputed	completed	21	1345	9	72	2	ever married sample	73	chittagong - rural	chittagong - rural	chittagong	rural	1	142	5	27	57	15	husband not in household	12	not selected	chittagong	rural		10	countryside	chittagong	primary	4	tube well or borehole		pit latrine without slab/open pit	yes	no	yes	no
73 6 3	6	3	1481609	12	2017	1416	43091	4	1998	1180	19	15-19	year and age - month imputed	completed	22	1345	9	72	2	ever married sample	73	chittagong - rural	chittagong - rural	chittagong	rural	1	151	5	27	57	15	husband not in household	12	not selected	chittagong	rural		always			higher	2	tube well or borehole		flush to septic tank	yes	no	no	yes
73 9 2	9	2	1481609	12	2017	1416	43090	4	1988	1060	29	25-29	age - year/month imputed	completed	21	1345	9	72	2	ever married sample	73	chittagong - rural	chittagong - rural	chittagong	rural	1	176	5	27	57	15	1	12	not selected	chittagong	rural		always			primary	2	tube well or borehole		pit latrine without slab/open pit	yes	no	no	no
73 15 2	15	2	1481609	12	2017	1416	43090	9	1994	1137	23	20-24	age - year/month imputed	completed	21	1345	9	72	2	ever married sample	73	chittagong - rural	chittagong - rural	chittagong	rural	1	142	5	27	57	15	1	12	not selected	chittagong	rural		9	countryside	chittagong	primary	5	tube well or borehole		pit latrine without slab/open pit	yes	no	no	no
73 18 4	18	4	1481609	12	2017	1416	43091	10	2001	1222	16	15-19	age - year/month imputed	completed	22	1345	9	72	2	ever married sample	73	chittagong - rural	chittagong - rural	chittagong	rural	1	151	5	27	57	15	husband not in household	12	not selected	chittagong	rural		1	countryside	chittagong	primary	5	tube well or borehole		pit latrine with slab	yes	no	no	no
73 21 2	21	2	1481609	12	2017	1416	43090	1	1984	1009	33	30-34	age - year/month imputed	completed	21	1345	9	72	2	ever married sample	73	chittagong - rural	chittagong - rural	chittagong	rural	1	176	5	27	57	15	1	12	not selected	chittagong	rural		15	countryside	chittagong	no education		tube well or borehole		pit latrine without slab/open pit	yes	no	yes	no
73 23 3	23	3	1481609	12	2017	1416	43092	4	1985	1024	32	30-34	age - year/month imputed	completed	23	1345	9	72	2	ever married sample	73	chittagong - rural	chittagong - rural	chittagong	rural	1	198	5	27	57	15	husband not in household	12	not selected	chittagong	rural		17	countryside	chittagong	primary	4	tube well or borehole		pit latrine with slab	yes	no	no	no
73 23 9	23	9	1481609	12	2017	1416	43092	11	1996	1163	21	20-24	age - year/month imputed	completed	23	1345	9	72	2	ever married sample	73	chittagong - rural	chittagong - rural	chittagong	rural	1	198	5	27	57	15	8	12	not selected	chittagong	rural		6	countryside	chittagong	primary	4	tube well or borehole		pit latrine with slab	yes	no	no	no
73 35 5	35	5	1481609	12	2017	1416	43091	6	1998	1182	19	15-19	month and year - information complete	completed	22	1345	9	72	2	ever married sample	73	chittagong - rural	chittagong - rural	chittagong	rural	1	176	5	27	57	15	husband not in household	12	not selected	chittagong	rural		visitor			higher	2	not a dejure resident	not a dejure resident	not a dejure resident	not a dejure resident	not a dejure resident	not a dejure resident	not a dejure resident
73 47 2	47	2	1481609	12	2017	1416	43092	3	1989	1071	28	25-29	age - year/month imputed	completed	23	1345	9	72	2	ever married sample	73	chittagong - rural	chittagong - rural	chittagong	rural	1	176	5	27	57	15	husband not in household	12	not selected	chittagong	rural		12	countryside	dhaka	primary	5	tube well or borehole		flush to somewhere else	yes	no	yes	yes
73 47 8	47	8	1481609	12	2017	1416	43092	9	1999	1197	18	15-19	age - year/month imputed	completed	23	1345	9	72	2	ever married sample	73	chittagong - rural	chittagong - rural	chittagong	rural	1	176	5	27	57	15	9	12	not selected	chittagong	rural		visitor			higher	no years completed at level v106	not a dejure resident	not a dejure resident	not a dejure resident	not a dejure resident	not a dejure resident	not a dejure resident	not a dejure resident
73 47 18	47	18	1481609	12	2017	1416	43092	11	1993	1127	24	20-24	age - year/month imputed	completed	23	1345	9	72	2	ever married sample	73	chittagong - rural	chittagong - rural	chittagong	rural	1	176	5	27	57	15	20	12	not selected	chittagong	rural		visitor			higher	2	not a dejure resident	not a dejure resident	not a dejure resident	not a dejure resident	not a dejure resident	not a dejure resident	not a dejure resident
73 47 21	47	21	1481609	12	2017	1416	43092	12	1994	1140	23	20-24	month and year - information complete	completed	23	1345	9	72	2	ever married sample	73	chittagong - rural	chittagong - rural	chittagong	rural	1	176	5	27	57	15	husband not in household	12	not selected	chittagong	rural		visitor			higher	2	not a dejure resident	not a dejure resident	not a dejure resident	not a dejure resident	not a dejure resident	not a dejure resident	not a dejure resident
73 56 2	56	2	1481609	12	2017	1416	43090	12	1991	1104	26	25-29	age - year/month imputed	completed	21	1345	9	72	2	ever married sample	73	chittagong - rural	chittagong - rural	chittagong	rural	1	176	5	27	57	15	1	12	not selected	chittagong	rural		12	countryside	chittagong	secondary	2	tube well or borehole		ventilated improved pit latrine (vip)	yes	no	no	yes
73 59 3	59	3	1481609	12	2017	1416	43091	6	1998	1182	19	15-19	month and year - information complete	completed	22	1345	9	72	2	ever married sample	73	chittagong - rural	chittagong - rural	chittagong	rural	1	198	5	27	57	15	husband not in household	12	not selected	chittagong	rural		4	countryside	chittagong	secondary	3	tube well or borehole		pit latrine without slab/open pit	yes	no	yes	yes
73 62 2	62	2	1481609	12	2017	1416	43091	2	1998	1178	19	15-19	year and age - month imputed	completed	22	1345	9	72	2	ever married sample	73	chittagong - rural	chittagong - rural	chittagong	rural	1	142	5	27	57	15	1	12	not selected	chittagong	rural		4	countryside	chittagong	primary	5	tube well or borehole		pit latrine without slab/open pit	yes	no	no	no
73 65 1	65	1	1481609	12	2017	1416	43090	8	1985	1028	32	30-34	age - year/month imputed	completed	21	1345	9	72	2	ever married sample	73	chittagong - rural	chittagong - rural	chittagong	rural	1	151	5	27	57	15	husband not in household	12	not selected	chittagong	rural		15	countryside	chittagong	secondary	2	tube well or borehole		flush to pit latrine	yes	yes	yes	yes
73 73 2	73	2	1481609	12	2017	1416	43092	12	1997	1176	20	20-24	age - year/month imputed	completed	23	1345	9	72	2	ever married sample	73	chittagong - rural	chittagong - rural	chittagong	rural	1	142	5	27	57	15	1	12	not selected	chittagong	rural		0	countryside	chittagong	no education		tube well or borehole		flush, don't know where	yes	no	no	no
74 1 5	1	5	1529058	11	2017	1415	43049	3	1999	1191	18	15-19	age - year/month imputed	completed	10	1345	10	71	2	ever married sample	74	chittagong - rural	chittagong - rural	chittagong	rural	1	144	8	14	44	14	4	11	not selected	chittagong	rural		3	countryside	chittagong	secondary	3	tube well or borehole		flush to pit latrine	yes	no	yes	yes
74 1 7	1	7	1529058	11	2017	1415	43049	1	1995	1141	22	20-24	month and year - information complete	completed	10	1345	10	71	2	ever married sample	74	chittagong - rural	chittagong - rural	chittagong	rural	1	144	8	14	44	14	husband not in household	11	not selected	chittagong	rural		3	countryside	chittagong	higher	1	tube well or borehole		flush to pit latrine	yes	no	yes	yes
74 26 2	26	2	1529058	11	2017	1415	43050	8	1987	1052	30	30-34	age - year/month imputed	completed	11	1345	10	71	2	ever married sample	74	chittagong - rural	chittagong - rural	chittagong	rural	1	144	8	14	44	14	1	11	not selected	chittagong	rural		12	countryside	chittagong	secondary	3	tube well or borehole		pit latrine with slab	yes	no	yes	yes
74 26 7	26	7	1529058	11	2017	1415	43050	2	1996	1154	21	20-24	age - year/month imputed	completed	11	1345	10	71	2	ever married sample	74	chittagong - rural	chittagong - rural	chittagong	rural	1	144	8	14	44	14	6	11	not selected	chittagong	rural		4	countryside	chittagong	secondary	3	tube well or borehole		pit latrine with slab	yes	no	yes	yes
74 36 6	36	6	1529058	11	2017	1415	43049	5	1996	1157	21	20-24	age - year/month imputed	completed	10	1345	10	71	2	ever married sample	74	chittagong - rural	chittagong - rural	chittagong	rural	1	130	8	14	44	14	5	11	not selected	chittagong	rural		3	countryside	chittagong	no education		tube well or borehole		pit latrine without slab/open pit	yes	no	no	no
74 51 1	51	1	1529058	11	2017	1415	43049	11	1995	1151	22	20-24	age - year/month imputed	completed	10	1345	10	71	2	ever married sample	74	chittagong - rural	chittagong - rural	chittagong	rural	1	144	8	14	44	14	husband not in household	11	not selected	chittagong	rural		3	countryside	chittagong	secondary	4	tube well or borehole		ventilated improved pit latrine (vip)	yes	no	no	no
74 56 1	56	1	1529058	11	2017	1415	43049	1	1994	1129	23	20-24	age - year/month imputed	completed	10	1345	10	71	2	ever married sample	74	chittagong - rural	chittagong - rural	chittagong	rural	1	193	8	14	44	14	husband not in household	11	not selected	chittagong	rural		7	countryside	chittagong	secondary	3	tube well or borehole		ventilated improved pit latrine (vip)	yes	no	no	no
74 65 1	65	1	1529058	11	2017	1415	43049	12	1986	1044	30	30-34	age - year/month imputed	completed	10	1345	10	71	2	ever married sample	74	chittagong - rural	chittagong - rural	chittagong	rural	1	214	8	14	44	14	husband not in household	11	not selected	chittagong	rural		10	countryside	chittagong	secondary	4	tube well or borehole		pit latrine with slab	yes	no	no	yes
74 70 3	70	3	1529058	11	2017	1415	43049	8	1993	1124	24	20-24	age - year/month imputed	completed	10	1345	10	71	2	ever married sample	74	chittagong - rural	chittagong - rural	chittagong	rural	1	162	8	14	44	14	7	11	not selected	chittagong	rural		7	countryside	chittagong	secondary	4	tube well or borehole		flush to pit latrine	yes	no	yes	yes
74 95 2	95	2	1529058	11	2017	1415	43049	6	1975	906	42	40-44	age - year/month imputed	completed	10	1345	10	71	2	ever married sample	74	chittagong - rural	chittagong - rural	chittagong	rural	1	162	8	14	44	14	1	11	not selected	chittagong	rural		23	countryside	chittagong	secondary	1	tube well or borehole		pit latrine with slab	yes	no	no	no
74100 8	100	8	1529058	11	2017	1415	43051	12	1996	1164	20	20-24	age - year/month imputed	completed	12	1345	10	71	2	ever married sample	74	chittagong - rural	chittagong - rural	chittagong	rural	1	144	8	14	44	14	husband not in household	11	not selected	chittagong	rural		visitor			higher	1	not a dejure resident	not a dejure resident	not a dejure resident	not a dejure resident	not a dejure resident	not a dejure resident	not a dejure resident
74105 2	105	2	1529058	11	2017	1415	43050	9	1992	1113	25	25-29	age - year/month imputed	completed	11	1345	10	71	2	ever married sample	74	chittagong - rural	chittagong - rural	chittagong	rural	1	193	8	14	44	14	1	11	not selected	chittagong	rural		12	countryside	chittagong	secondary	1	tube well or borehole		pit latrine without slab/open pit	yes	no	yes	no
74115 3	115	3	1529058	11	2017	1415	43051	11	1988	1067	29	25-29	age - year/month imputed	completed	12	1345	10	71	2	ever married sample	74	chittagong - rural	chittagong - rural	chittagong	rural	1	214	8	14	44	14	husband not in household	11	not selected	chittagong	rural		10	countryside	chittagong	secondary	4	tube well or borehole		ventilated improved pit latrine (vip)	yes	no	yes	yes
74135 2	135	2	1529058	11	2017	1415	43051	2	1985	1022	32	30-34	age - year/month imputed	completed	12	1345	10	71	2	ever married sample	74	chittagong - rural	chittagong - rural	chittagong	rural	1	130	8	14	44	14	1	11	not selected	chittagong	rural		17	countryside	chittagong	primary	3	tube well or borehole		pit latrine without slab/open pit	yes	no	yes	no
74139 4	139	4	1529058	11	2017	1415	43050	6	1997	1170	20	20-24	age - year/month imputed	completed	11	1345	10	71	2	ever married sample	74	chittagong - rural	chittagong - rural	chittagong	rural	1	214	8	14	44	14	husband not in household	11	not selected	chittagong	rural		visitor			secondary	2	not a dejure resident	not a dejure resident	not a dejure resident	not a dejure resident	not a dejure resident	not a dejure resident	not a dejure resident
74139 6	139	6	1529058	11	2017	1415	43050	11	1999	1199	18	15-19	age - year/month imputed	completed	11	1345	10	71	2	ever married sample	74	chittagong - rural	chittagong - rural	chittagong	rural	1	214	8	14	44	14	husband not in household	11	not selected	chittagong	rural		visitor			secondary	4	not a dejure resident	not a dejure resident	not a dejure resident	not a dejure resident	not a dejure resident	not a dejure resident	not a dejure resident
74144 1	144	1	1529058	11	2017	1415	43050	11	1992	1115	25	25-29	age - year/month imputed	completed	11	1345	10	71	2	ever married sample	74	chittagong - rural	chittagong - rural	chittagong	rural	1	162	8	14	44	14	husband not in household	11	not selected	chittagong	rural		8	countryside	chittagong	secondary	4	tube well or borehole		pit latrine with slab	yes	yes	yes	yes
75 9 4	9	4	1492410	11	2017	1415	43047	8	1992	1112	25	25-29	age - year/month imputed	completed	8	1345	10	71	2	ever married sample	75	chittagong - rural	chittagong - rural	chittagong	rural	1	130	4	14	44	2	3	8	not selected	chittagong	rural		7	countryside	chittagong	secondary	1	tube well or borehole		pit latrine without slab/open pit	yes	no	yes	yes
75 13 3	13	3	1492410	11	2017	1415	43047	2	1996	1154	21	20-24	age - year/month imputed	completed	8	1345	10	71	2	ever married sample	75	chittagong - rural	chittagong - rural	chittagong	rural	1	214	4	14	44	2	husband not in household	8	not selected	chittagong	rural		visitor			secondary	5	not a dejure resident	not a dejure resident	not a dejure resident	not a dejure resident	not a dejure resident	not a dejure resident	not a dejure resident
75 16 3	16	3	1492410	11	2017	1415	43048	1	1994	1129	23	20-24	age - year/month imputed	completed	9	1345	10	71	2	ever married sample	75	chittagong - rural	chittagong - rural	chittagong	rural	1	193	4	14	44	2	2	8	not selected	chittagong	rural		7	countryside	chittagong	secondary	5	tube well or borehole		ventilated improved pit latrine (vip)	yes	no	yes	no
75 20 2	20	2	1492410	11	2017	1415	43047	2	1995	1142	22	20-24	age - year/month imputed	completed	8	1345	10	71	2	ever married sample	75	chittagong - rural	chittagong - rural	chittagong	rural	1	162	4	14	44	2	1	8	not selected	chittagong	rural		5	city	chittagong	secondary	3	tube well or borehole		flush to septic tank	yes	no	yes	yes
75 24 2	24	2	1492410	11	2017	1415	43047	11	1998	1187	19	15-19	month and year - information complete	completed	8	1345	10	71	2	ever married sample	75	chittagong - rural	chittagong - rural	chittagong	rural	1	144	4	14	44	2	1	8	not selected	chittagong	rural		4	countryside	chittagong	secondary	3	tube well or borehole		ventilated improved pit latrine (vip)	yes	no	yes	yes
75 67 2	67	2	1492410	11	2017	1415	43047	3	1979	951	38	35-39	age - year/month imputed	completed	8	1345	10	71	2	ever married sample	75	chittagong - rural	chittagong - rural	chittagong	rural	1	130	4	14	44	2	1	8	not selected	chittagong	rural		22	countryside	chittagong	primary	1	tube well or borehole		pit latrine without slab/open pit	yes	no	no	no
75 74 3	74	3	1492410	11	2017	1415	43047	2	1992	1106	25	25-29	month and year - information complete	completed	8	1345	10	71	2	ever married sample	75	chittagong - rural	chittagong - rural	chittagong	rural	1	193	4	14	44	2	husband not in household	8	not selected	chittagong	rural		6	countryside	chittagong	secondary	5	tube well or borehole		flush to septic tank	yes	no	yes	yes
75 86 2	86	2	1492410	11	2017	1415	43048	10	2001	1222	16	15-19	age - year/month imputed	completed	9	1345	10	71	2	ever married sample	75	chittagong - rural	chittagong - rural	chittagong	rural	1	130	4	14	44	2	1	8	not selected	chittagong	rural		1	countryside	chittagong	primary	2	tube well or borehole		pit latrine without slab/open pit	no	no	no	no
75 94 2	94	2	1492410	11	2017	1415	43047	8	1986	1040	31	30-34	age - year/month imputed	completed	8	1345	10	71	2	ever married sample	75	chittagong - rural	chittagong - rural	chittagong	rural	1	193	4	14	44	2	1	8	not selected	chittagong	rural		14	town	chittagong	primary	2	tube well or borehole		pit latrine with slab	yes	no	yes	no
75105 2	105	2	1492410	11	2017	1415	43046	2	1986	1034	31	30-34	month and year - information complete	completed	7	1345	10	71	2	ever married sample	75	chittagong - rural	chittagong - rural	chittagong	rural	1	130	4	14	44	2	1	8	not selected	chittagong	rural		10	countryside	chittagong	higher	7	tube well or borehole		flush to septic tank	yes	no	yes	yes
76 6 3	6	3	1177258	11	2017	1415	43041	2	1992	1106	25	25-29	age - year/month imputed	completed	2	1345	10	71	2	ever married sample	76	chittagong - rural	chittagong - rural	chittagong	rural	1	162	8	14	44	20	2	11	not selected	chittagong	rural		10	countryside	chittagong	secondary	1	tube well or borehole		pit latrine without slab/open pit	yes	no	yes	no
76 9 2	9	2	1177258	11	2017	1415	43041	4	1993	1120	24	20-24	age - year/month imputed	completed	2	1345	10	71	2	ever married sample	76	chittagong - rural	chittagong - rural	chittagong	rural	1	162	8	14	44	20	1	11	not selected	chittagong	rural		5	city	dhaka	primary	5	tube well or borehole		pit latrine without slab/open pit	yes	no	no	no
76 12 3	12	3	1177258	11	2017	1415	43042	7	1982	991	35	35-39	age - year/month imputed	completed	3	1345	10	71	2	ever married sample	76	chittagong - rural	chittagong - rural	chittagong	rural	1	162	8	14	44	20	4	11	not selected	chittagong	rural		always			no education		tube well or borehole		flush to septic tank	yes	no	yes	yes
76 19 3	19	3	1177258	11	2017	1415	43041	7	1994	1135	23	20-24	age - year/month imputed	completed	2	1345	10	71	2	ever married sample	76	chittagong - rural	chittagong - rural	chittagong	rural	1	130	8	14	44	20	husband not in household	11	not selected	chittagong	rural		5	countryside	chittagong	secondary	4	tube well or borehole		flush to septic tank	yes	no	yes	yes
76 22 3	22	3	1177258	11	2017	1415	43041	10	1997	1174	20	20-24	age - year/month imputed	completed	2	1345	10	71	2	ever married sample	76	chittagong - rural	chittagong - rural	chittagong	rural	1	130	8	14	44	20	husband not in household	11	not selected	chittagong	rural		7	countryside	chittagong	secondary	2	tube well or borehole		ventilated improved pit latrine (vip)	yes	no	yes	yes
76 39 2	39	2	1177258	11	2017	1415	43041	1	1992	1105	25	25-29	year and age - month imputed	completed	2	1345	10	71	2	ever married sample	76	chittagong - rural	chittagong - rural	chittagong	rural	1	144	8	14	44	20	1	11	not selected	chittagong	rural		16	countryside	chittagong	secondary	4	tube well or borehole		ventilated improved pit latrine (vip)	yes	no	no	no
76 46 2	46	2	1177258	11	2017	1415	43042	7	1996	1159	21	20-24	age - year/month imputed	completed	3	1345	10	71	2	ever married sample	76	chittagong - rural	chittagong - rural	chittagong	rural	1	193	8	14	44	20	1	11	not selected	chittagong	rural		7	countryside	chittagong	no education		tube well or borehole		pit latrine with slab	yes	no	no	no
76 63 2	63	2	1177258	11	2017	1415	43042	8	1974	896	43	40-44	age - year/month imputed	completed	3	1345	10	71	2	ever married sample	76	chittagong - rural	chittagong - rural	chittagong	rural	1	214	8	14	44	20	1	11	not selected	chittagong	rural		always			no education		tube well or borehole		pit latrine with slab	yes	no	yes	no
76 80 3	80	3	1177258	11	2017	1415	43042	10	2000	1210	17	15-19	year and age - month imputed	completed	3	1345	10	71	2	ever married sample	76	chittagong - rural	chittagong - rural	chittagong	rural	1	130	8	14	44	20	husband not in household	11	not selected	chittagong	rural		3	countryside	chittagong	secondary	1	tube well or borehole		pit latrine with slab	yes	no	no	yes
76 83 2	83	2	1177258	11	2017	1415	43042	6	1997	1170	20	20-24	age - year/month imputed	completed	3	1345	10	71	2	ever married sample	76	chittagong - rural	chittagong - rural	chittagong	rural	1	144	8	14	44	20	1	11	not selected	chittagong	rural		6	countryside	chittagong	secondary	3	tube well or borehole		pit latrine without slab/open pit	yes	no	yes	no
76 93 2	93	2	1177258	11	2017	1415	43042	5	1995	1145	22	20-24	age - year/month imputed	completed	3	1345	10	71	2	ever married sample	76	chittagong - rural	chittagong - rural	chittagong	rural	1	193	8	14	44	20	1	11	not selected	chittagong	rural		3	countryside	chittagong	secondary	4	tube well or borehole		flush to septic tank	yes	no	yes	yes
77 3 11	3	11	1542833	11	2017	1415	43044	5	1992	1109	25	25-29	age - year/month imputed	completed	5	1345	10	71	2	ever married sample	77	chittagong - rural	chittagong - rural	chittagong	rural	1	193	7	14	44	16	husband not in household	11	not selected	chittagong	rural		visitor			secondary	5	not a dejure resident	not a dejure resident	not a dejure resident	not a dejure resident	not a dejure resident	not a dejure resident	not a dejure resident
77 14 2	14	2	1542833	11	2017	1415	43043	8	1984	1016	33	30-34	age - year/month imputed	completed	4	1345	10	71	2	ever married sample	77	chittagong - rural	chittagong - rural	chittagong	rural	1	144	7	14	44	16	1	11	not selected	chittagong	rural		18	countryside	chittagong	primary	5	tube well or borehole		pit latrine without slab/open pit	yes	no	no	no
77 29 4	29	4	1542833	11	2017	1415	43043	6	1998	1182	19	15-19	month and year - information complete	completed	4	1345	10	71	2	ever married sample	77	chittagong - rural	chittagong - rural	chittagong	rural	1	130	7	14	44	16	3	11	not selected	chittagong	rural		3	countryside	chittagong	secondary	5	tube well or borehole		pit latrine without slab/open pit	yes	no	no	yes
77 33 2	33	2	1542833	11	2017	1415	43043	7	1990	1087	27	25-29	month and year - information complete	completed	4	1345	10	71	2	ever married sample	77	chittagong - rural	chittagong - rural	chittagong	rural	1	144	7	14	44	16	1	11	not selected	chittagong	rural		8	countryside	chittagong	higher	4	tube well or borehole		ventilated improved pit latrine (vip)	yes	no	no	no
77 36 2	36	2	1542833	11	2017	1415	43043	5	1995	1145	22	20-24	age - year/month imputed	completed	4	1345	10	71	2	ever married sample	77	chittagong - rural	chittagong - rural	chittagong	rural	1	162	7	14	44	16	1	11	not selected	chittagong	rural		4	countryside	chittagong	secondary	4	tube well or borehole		pit latrine with slab	yes	no	yes	no
77 44 1	44	1	1542833	11	2017	1415	43043	4	1997	1168	20	20-24	age - year/month imputed	completed	4	1345	10	71	2	ever married sample	77	chittagong - rural	chittagong - rural	chittagong	rural	1	214	7	14	44	16	husband not in household	11	not selected	chittagong	rural		4	countryside	chittagong	secondary	1	tube well or borehole		pit latrine with slab	yes	no	no	no
77 48 4	48	4	1542833	11	2017	1415	43044	5	1990	1085	27	25-29	age - year/month imputed	completed	5	1345	10	71	2	ever married sample	77	chittagong - rural	chittagong - rural	chittagong	rural	1	130	7	14	44	16	3	11	not selected	chittagong	rural		11	countryside	chittagong	secondary	2	tube well or borehole		ventilated improved pit latrine (vip)	yes	no	yes	yes
77 70 4	70	4	1542833	11	2017	1415	43045	8	1994	1136	23	20-24	age - year/month imputed	completed	6	1345	10	71	2	ever married sample	77	chittagong - rural	chittagong - rural	chittagong	rural	1	144	7	14	44	16	2	11	not selected	chittagong	rural		3	countryside	chittagong	secondary	5	tube well or borehole		flush to septic tank	yes	no	yes	yes
77 74 3	74	3	1542833	11	2017	1415	43043	11	1984	1019	33	30-34	age - year/month imputed	completed	4	1345	10	71	2	ever married sample	77	chittagong - rural	chittagong - rural	chittagong	rural	1	162	7	14	44	16	4	11	not selected	chittagong	rural		5	countryside	chittagong	higher	6	tube well or borehole		flush to septic tank	yes	no	yes	yes
77 74 9	74	9	1542833	11	2017	1415	43043	12	1995	1152	21	20-24	age - year/month imputed	completed	4	1345	10	71	2	ever married sample	77	chittagong - rural	chittagong - rural	chittagong	rural	1	162	7	14	44	16	8	11	not selected	chittagong	rural		2	countryside	chittagong	secondary	3	tube well or borehole		flush to septic tank	yes	no	yes	yes
77 77 2	77	2	1542833	11	2017	1415	43043	6	1990	1086	27	25-29	age - year/month imputed	completed	4	1345	10	71	2	ever married sample	77	chittagong - rural	chittagong - rural	chittagong	rural	1	193	7	14	44	16	1	11	not selected	chittagong	rural		11	countryside	chittagong	secondary	4	tube well or borehole		pit latrine with slab	yes	no	yes	yes
77 85 3	85	3	1542833	11	2017	1415	43045	11	1982	995	35	35-39	month and year - information complete	completed	6	1345	10	71	2	ever married sample	77	chittagong - rural	chittagong - rural	chittagong	rural	2	130	7	14	44	16	husband not in household	11	not selected	chittagong	rural		20	countryside	chittagong	higher	1	tube well or borehole		flush to septic tank	yes	no	yes	yes
77 89 1	89	1	1542833	11	2017	1415	43044	3	1988	1059	29	25-29	age - year/month imputed	completed	5	1345	10	71	2	ever married sample	77	chittagong - rural	chittagong - rural	chittagong	rural	1	144	7	14	44	16	husband not in household	11	not selected	chittagong	rural		15	countryside	chittagong	secondary	2	tube well or borehole		pit latrine with slab	yes	no	yes	no
77 96 1	96	1	1542833	11	2017	1415	43045	8	1988	1064	29	25-29	age - year/month imputed	completed	6	1345	10	71	2	ever married sample	77	chittagong - rural	chittagong - rural	chittagong	rural	1	193	7	14	44	16	husband not in household	11	not selected	chittagong	rural		13	countryside	chittagong	primary	5	tube well or borehole		pit latrine without slab/open pit	yes	no	yes	yes
77111 6	111	6	1542833	11	2017	1415	43044	1	1993	1117	24	20-24	age - year/month imputed	completed	5	1345	10	71	2	ever married sample	77	chittagong - rural	chittagong - rural	chittagong	rural	2	162	7	14	44	16	husband not in household	11	not selected	chittagong	rural		always			secondary	2	tube well or borehole		pit latrine with slab	yes	no	yes	yes
78 6 1	6	1	1436976	12	2017	1416	43095	8	1991	1100	26	25-29	age - year/month imputed	completed	26	1345	9	72	2	ever married sample	78	chittagong - rural	chittagong - rural	chittagong	rural	1	198	9	27	57	14	husband not in household	9	not selected	chittagong	rural		always			primary	5	tube well or borehole		pit latrine without slab/open pit	no	no	no	no
78 11 4	11	4	1436976	12	2017	1416	43094	1	1994	1129	23	20-24	year and age - month imputed	completed	25	1345	9	72	2	ever married sample	78	chittagong - rural	chittagong - rural	chittagong	rural	1	151	9	27	57	14	3	9	not selected	chittagong	rural		5	countryside	chittagong	higher	2	tube well or borehole		pit latrine with slab	yes	no	yes	yes
78 16 2	16	2	1436976	12	2017	1416	43095	1	1989	1069	28	25-29	age - year/month imputed	completed	26	1345	9	72	2	ever married sample	78	chittagong - rural	chittagong - rural	chittagong	rural	1	142	9	27	57	14	1	9	not selected	chittagong	rural		14	countryside	chittagong	secondary	1	tube well or borehole		pit latrine without slab/open pit	yes	no	no	no
78 21 1	21	1	1436976	12	2017	1416	43095	8	1984	1016	33	30-34	age - year/month imputed	completed	26	1345	9	72	2	ever married sample	78	chittagong - rural	chittagong - rural	chittagong	rural	1	176	9	27	57	14	husband not in household	9	not selected	chittagong	rural		18	countryside	chittagong	no education		tube well or borehole		pit latrine without slab/open pit	yes	no	no	no
78 53 10	53	10	1436976	12	2017	1416	43094	10	1993	1126	24	20-24	age - year/month imputed	completed	25	1345	9	72	2	ever married sample	78	chittagong - rural	chittagong - rural	chittagong	rural	1	176	9	27	57	14	husband not in household	9	not selected	chittagong	rural		visitor			primary	5	not a dejure resident	not a dejure resident	not a dejure resident	not a dejure resident	not a dejure resident	not a dejure resident	not a dejure resident
78 58 4	58	4	1436976	12	2017	1416	43095	12	1998	1188	19	15-19	age - year/month imputed	completed	26	1345	9	72	2	ever married sample	78	chittagong - rural	chittagong - rural	chittagong	rural	1	142	9	27	57	14	3	9	not selected	chittagong	rural		4	countryside	chittagong	primary	1	tube well or borehole		pit latrine with slab	yes	no	yes	yes
78116 1	116	1	1436976	12	2017	1416	43095	2	1986	1034	31	30-34	age - year/month imputed	completed	26	1345	9	72	2	ever married sample	78	chittagong - rural	chittagong - rural	chittagong	rural	1	151	9	27	57	14	husband not in household	9	not selected	chittagong	rural		16	countryside	chittagong	no education		tube well or borehole		pit latrine without slab/open pit	yes	no	no	no
78126 8	126	8	1436976	12	2017	1416	43094	11	2000	1211	17	15-19	age - year/month imputed	completed	25	1345	9	72	2	ever married sample	78	chittagong - rural	chittagong - rural	chittagong	rural	1	198	9	27	57	14	7	9	not selected	chittagong	rural		2	countryside	chittagong	primary	4	tube well or borehole		pit latrine with slab	yes	no	yes	no
78147 1	147	1	1436976	12	2017	1416	43095	6	1989	1074	28	25-29	age - year/month imputed	completed	26	1345	9	72	2	ever married sample	78	chittagong - rural	chittagong - rural	chittagong	rural	1	198	9	27	57	14	husband not in household	9	not selected	chittagong	rural		10	countryside	chittagong	no education		tube well or borehole		pit latrine without slab/open pit	yes	no	no	no
79 7 2	7	2	1500129	11	2017	1415	43062	8	1981	980	36	35-39	age - year/month imputed	completed	23	1345	10	71	2	ever married sample	79	chittagong - rural	chittagong - rural	chittagong	rural	1	211	4	18	52	17	1	11	not selected	chittagong	rural		19	countryside	chittagong	secondary	4	tube well or borehole		flush to septic tank	yes	no	yes	no
79 42 2	42	2	1500129	11	2017	1415	43062	7	1988	1063	29	25-29	age - year/month imputed	completed	23	1345	10	71	2	ever married sample	79	chittagong - rural	chittagong - rural	chittagong	rural	1	197	4	18	52	17	1	11	not selected	chittagong	rural		13	countryside	chittagong	secondary	4	tube well or borehole		pit latrine with slab	yes	no	no	no
79 47 3	47	3	1500129	11	2017	1415	43063	1	1994	1129	23	20-24	month and year - information complete	completed	24	1345	10	71	2	ever married sample	79	chittagong - rural	chittagong - rural	chittagong	rural	1	197	4	18	52	17	husband not in household	11	not selected	chittagong	rural		3	countryside	chittagong	higher	2	tube well or borehole		pit latrine with slab	yes	no	no	no
79 56 3	56	3	1500129	11	2017	1415	43062	12	1996	1164	20	20-24	age - year/month imputed	completed	23	1345	10	71	2	ever married sample	79	chittagong - rural	chittagong - rural	chittagong	rural	2	144	4	18	52	17	husband not in household	11	not selected	chittagong	rural		3	countryside	chittagong	secondary	4	tube well or borehole		pit latrine with slab	yes	no	no	yes
79 60 3	60	3	1500129	11	2017	1415	43062	5	1998	1181	19	15-19	age - year/month imputed	completed	23	1345	10	71	2	ever married sample	79	chittagong - rural	chittagong - rural	chittagong	rural	1	144	4	18	52	17	husband not in household	11	not selected	chittagong	rural		3	countryside	chittagong	secondary	2	tube well or borehole		pit latrine without slab/open pit	yes	no	no	no
79 64 3	64	3	1500129	11	2017	1415	43062	5	1995	1145	22	20-24	age - year/month imputed	completed	23	1345	10	71	2	ever married sample	79	chittagong - rural	chittagong - rural	chittagong	rural	1	144	4	18	52	17	husband not in household	11	not selected	chittagong	rural		always			primary	4	tube well or borehole		pit latrine with slab	yes	no	yes	yes
79 64 7	64	7	1500129	11	2017	1415	43062	2	1999	1190	18	15-19	month and year - information complete	completed	23	1345	10	71	2	ever married sample	79	chittagong - rural	chittagong - rural	chittagong	rural	1	144	4	18	52	17	9	11	not selected	chittagong	rural		visitor			higher	2	not a dejure resident	not a dejure resident	not a dejure resident	not a dejure resident	not a dejure resident	not a dejure resident	not a dejure resident
79 73 2	73	2	1500129	11	2017	1415	43063	11	1991	1103	26	25-29	year and age - month imputed	completed	24	1345	10	71	2	ever married sample	79	chittagong - rural	chittagong - rural	chittagong	rural	1	144	4	18	52	17	1	11	not selected	chittagong	rural		7	countryside	chittagong	secondary	4	tube well or borehole		pit latrine without slab/open pit	yes	no	yes	no
79 95 5	95	5	1500129	11	2017	1415	43062	5	1996	1157	21	20-24	age - year/month imputed	completed	23	1345	10	71	2	ever married sample	79	chittagong - rural	chittagong - rural	chittagong	rural	1	171	4	18	52	17	husband not in household	11	not selected	chittagong	rural		visitor			secondary	2	not a dejure resident	not a dejure resident	not a dejure resident	not a dejure resident	not a dejure resident	not a dejure resident	not a dejure resident
79126 1	126	1	1500129	11	2017	1415	43062	6	1985	1026	32	30-34	age - year/month imputed	completed	23	1345	10	71	2	ever married sample	79	chittagong - rural	chittagong - rural	chittagong	rural	1	124	4	18	52	17	husband not in household	11	not selected	chittagong	rural		always			secondary	3	tube well or borehole		pit latrine without slab/open pit	yes	no	no	no
80 2 2	2	2	985371	11	2017	1415	43052	6	1982	990	35	35-39	age - year/month imputed	completed	13	1345	10	71	2	ever married sample	80	chittagong - rural	chittagong - rural	chittagong	rural	1	211	5	11	45	18	1	4	not selected	chittagong	rural		12	countryside	chittagong	secondary	4	tube well or borehole		pit latrine with slab	no	no	no	no
80 10 2	10	2	985371	11	2017	1415	43052	3	1995	1143	22	20-24	month and year - information complete	completed	13	1345	10	71	2	ever married sample	80	chittagong - rural	chittagong - rural	chittagong	rural	1	211	5	11	45	18	1	4	not selected	chittagong	rural		0	countryside	chittagong	higher	2	tube well or borehole		pit latrine with slab	yes	no	yes	yes
80 19 3	19	3	985371	11	2017	1415	43054	5	1996	1157	21	20-24	month and year - information complete	completed	15	1345	10	71	2	ever married sample	80	chittagong - rural	chittagong - rural	chittagong	rural	1	156	5	11	45	18	husband not in household	4	not selected	chittagong	rural		4	countryside	chittagong	higher	1	tube well or borehole		ventilated improved pit latrine (vip)	yes	no	yes	yes
80 27 2	27	2	985371	11	2017	1415	43052	11	1993	1127	24	20-24	month and year - information complete	completed	13	1345	10	71	2	ever married sample	80	chittagong - rural	chittagong - rural	chittagong	rural	1	167	5	11	45	18		4	not selected	chittagong	rural		always			secondary	4	tube well or borehole		flush to septic tank	yes	no	no	no
80 31 4	31	4	985371	11	2017	1415	43053	10	1997	1174	20	20-24	age - year/month imputed	completed	14	1345	10	71	2	ever married sample	80	chittagong - rural	chittagong - rural	chittagong	rural	1	167	5	11	45	18	3	4	not selected	chittagong	rural		3	countryside	chittagong	higher	no years completed at level v106	tube well or borehole		flush to septic tank	yes	no	yes	yes
80 31 6	31	6	985371	11	2017	1415	43053	11	1993	1127	24	20-24	age - year/month imputed	completed	14	1345	10	71	2	ever married sample	80	chittagong - rural	chittagong - rural	chittagong	rural	1	167	5	11	45	18	husband not in household	4	not selected	chittagong	rural		visitor			secondary	4	not a dejure resident	not a dejure resident	not a dejure resident	not a dejure resident	not a dejure resident	not a dejure resident	not a dejure resident
80 35 3	35	3	985371	11	2017	1415	43054	11	1992	1115	25	25-29	age - year/month imputed	completed	15	1345	10	71	2	ever married sample	80	chittagong - rural	chittagong - rural	chittagong	rural	1	211	5	11	45	18	husband not in household	4	not selected	chittagong	rural		always			secondary	4	tube well or borehole		pit latrine with slab	yes	no	yes	no
80 39 2	39	2	985371	11	2017	1415	43054	7	1990	1087	27	25-29	age - year/month imputed	completed	15	1345	10	71	2	ever married sample	80	chittagong - rural	chittagong - rural	chittagong	rural	1	211	5	11	45	18	1	4	not selected	chittagong	rural		9	countryside	chittagong	secondary	2	tube well or borehole		pit latrine with slab	yes	no	no	no
80 44 3	44	3	985371	11	2017	1415	43052	12	1990	1092	26	25-29	age - year/month imputed	completed	13	1345	10	71	2	ever married sample	80	chittagong - rural	chittagong - rural	chittagong	rural	1	167	5	11	45	18	husband not in household	4	not selected	chittagong	rural		10	countryside	chittagong	secondary	2	tube well or borehole		pit latrine with slab	yes	no	no	no
80 48 4	48	4	985371	11	2017	1415	43054	7	1992	1111	25	25-29	month and year - information complete	completed	15	1345	10	71	2	ever married sample	80	chittagong - rural	chittagong - rural	chittagong	rural	1	156	5	11	45	18	3	4	not selected	chittagong	rural		4	countryside	chittagong	higher	5	tube well or borehole		flush to septic tank	yes	no	yes	yes
81 1 4	1	4	1409213	11	2017	1415	43051	4	1992	1108	25	25-29	month and year - information complete	completed	12	1345	10	71	2	ever married sample	81	chittagong - rural	chittagong - rural	chittagong	rural	1	169	8	11	45	14	husband not in household	12	not selected	chittagong	rural		8	countryside	chittagong	secondary	4	not a dejure resident	not a dejure resident	not a dejure resident	not a dejure resident	not a dejure resident	not a dejure resident	not a dejure resident
81 16 2	16	2	1409213	11	2017	1415	43051	1	1991	1093	26	25-29	age - year/month imputed	completed	12	1345	10	71	2	ever married sample	81	chittagong - rural	chittagong - rural	chittagong	rural	1	156	8	11	45	14	1	12	not selected	chittagong	rural		8	countryside	chittagong	secondary	5	tube well or borehole		ventilated improved pit latrine (vip)	yes	no	yes	yes
81 27 4	27	4	1409213	11	2017	1415	43051	4	1986	1036	31	30-34	month and year - information complete	completed	12	1345	10	71	2	ever married sample	81	chittagong - rural	chittagong - rural	chittagong	rural	1	156	8	11	45	14	3	12	not selected	chittagong	rural		12	countryside	chittagong	secondary	5	tube well or borehole		ventilated improved pit latrine (vip)	yes	no	yes	yes
81 27 9	27	9	1409213	11	2017	1415	43051	8	1997	1172	20	20-24	age - year/month imputed	completed	12	1345	10	71	2	ever married sample	81	chittagong - rural	chittagong - rural	chittagong	rural	1	156	8	11	45	14	8	12	not selected	chittagong	rural		2	countryside	chittagong	higher	1	tube well or borehole		ventilated improved pit latrine (vip)	yes	no	yes	yes
81 37 2	37	2	1409213	11	2017	1415	43051	3	1992	1107	25	25-29	year and age - month imputed	completed	12	1345	10	71	2	ever married sample	81	chittagong - rural	chittagong - rural	chittagong	rural	1	125	8	11	45	14	husband not in household	12	not selected	chittagong	rural		8	countryside	chittagong	higher	2	tube well or borehole		ventilated improved pit latrine (vip)	yes	no	no	no
81 78 2	78	2	1409213	11	2017	1415	43050	1	1985	1021	32	30-34	month and year - information complete	completed	11	1345	10	71	2	ever married sample	81	chittagong - rural	chittagong - rural	chittagong	rural	1	169	8	11	45	14	1	12	not selected	chittagong	rural		16	countryside	chittagong	higher	5	tube well or borehole		flush to septic tank	yes	no	no	yes
81 84 2	84	2	1409213	11	2017	1415	43050	10	1987	1054	30	30-34	age - year/month imputed	completed	11	1345	10	71	2	ever married sample	81	chittagong - rural	chittagong - rural	chittagong	rural	1	169	8	11	45	14	1	12	not selected	chittagong	rural		14	countryside	chittagong	primary	5	tube well or borehole		pit latrine with slab	no	no	no	no
81120 4	120	4	1409213	11	2017	1415	43050	3	1998	1179	19	15-19	age - year/month imputed	completed	11	1345	10	71	2	ever married sample	81	chittagong - rural	chittagong - rural	chittagong	rural	1	125	8	11	45	14	6	12	not selected	chittagong	rural		visitor			secondary	4	not a dejure resident	not a dejure resident	not a dejure resident	not a dejure resident	not a dejure resident	not a dejure resident	not a dejure resident
81130 2	130	2	1409213	11	2017	1415	43049	10	1988	1066	29	25-29	year and age - month imputed	completed	10	1345	10	71	2	ever married sample	81	chittagong - rural	chittagong - rural	chittagong	rural	1	211	8	11	45	14	1	12	not selected	chittagong	rural		17	countryside	chittagong	secondary	4	tube well or borehole		pit latrine without slab/open pit	yes	no	no	no
82 25 2	25	2	1458624	11	2017	1415	43069	8	1996	1160	21	20-24	age - year/month imputed	completed	30	1345	10	71	2	ever married sample	82	chittagong - rural	chittagong - rural	chittagong	rural	1	171	5	18	52	20	1	10	not selected	chittagong	rural		3	town	chittagong	secondary	2	tube well or borehole		pit latrine with slab	yes	no	no	no
82 33 1	33	1	1458624	12	2017	1416	43070	3	1985	1023	32	30-34	age - year/month imputed	completed	1	1345	9	72	2	ever married sample	82	chittagong - rural	chittagong - rural	chittagong	rural	1	124	5	18	52	20	husband not in household	10	not selected	chittagong	rural		10	countryside	chittagong	secondary	2	tube well or borehole		pit latrine with slab	yes	no	no	no
82 66 7	66	7	1458624	12	2017	1416	43071	11	1996	1163	21	20-24	age - year/month imputed	completed	2	1345	9	72	2	ever married sample	82	chittagong - rural	chittagong - rural	chittagong	rural	1	197	5	18	52	20	husband not in household	10	not selected	chittagong	rural		always			higher	2	tube well or borehole		flush to septic tank	yes	no	yes	yes
82 74 2	74	2	1458624	11	2017	1415	43069	10	1993	1126	24	20-24	age - year/month imputed	completed	30	1345	10	71	2	ever married sample	82	chittagong - rural	chittagong - rural	chittagong	rural	1	197	5	18	52	20	1	10	not selected	chittagong	rural		6	city	chittagong	secondary	1	tube well or borehole		ventilated improved pit latrine (vip)	yes	no	no	yes
82 82 2	82	2	1458624	12	2017	1416	43070	9	1996	1161	21	20-24	age - year/month imputed	completed	1	1345	9	72	2	ever married sample	82	chittagong - rural	chittagong - rural	chittagong	rural	1	144	5	18	52	20	1	10	not selected	chittagong	rural		3	countryside	chittagong	secondary	5	tube well or borehole		pit latrine with slab	yes	no	no	no
82 95 2	95	2	1458624	12	2017	1416	43071	1	1988	1057	29	25-29	year and age - month imputed	completed	2	1345	9	72	2	ever married sample	82	chittagong - rural	chittagong - rural	chittagong	rural	1	144	5	18	52	20	1	10	not selected	chittagong	rural		7	countryside	chittagong	secondary	4	tube well or borehole		pit latrine with slab	yes	no	yes	no
83 8 2	8	2	1061065	11	2017	1415	43043	3	1988	1059	29	25-29	month and year - information complete	completed	4	1345	10	71	2	ever married sample	83	chittagong - other urban	chittagong - other urban	chittagong	urban	1	156	8	11	45	15	1	7	not selected	chittagong	urban		3	countryside	chittagong	secondary	5	tube well or borehole		flush to septic tank	no	no	no	no
83 11 4	11	4	1061065	11	2017	1415	43043	6	1993	1122	24	20-24	month and year - information complete	completed	4	1345	10	71	2	ever married sample	83	chittagong - other urban	chittagong - other urban	chittagong	urban	1	211	8	11	45	15	3	7	not selected	chittagong	urban		7	countryside	chittagong	higher	2	tube well or borehole		pit latrine with slab	yes	no	yes	yes
83 14 6	14	6	1061065	11	2017	1415	43044	10	1994	1138	23	20-24	age - year/month imputed	completed	5	1345	10	71	2	ever married sample	83	chittagong - other urban	chittagong - other urban	chittagong	urban	2	211	8	11	45	15	husband not in household	7	not selected	chittagong	urban		visitor			secondary	1	not a dejure resident	not a dejure resident	not a dejure resident	not a dejure resident	not a dejure resident	not a dejure resident	not a dejure resident
83 20 1	20	1	1061065	11	2017	1415	43043	1	1992	1105	25	25-29	month and year - information complete	completed	4	1345	10	71	2	ever married sample	83	chittagong - other urban	chittagong - other urban	chittagong	urban	1	167	8	11	45	15	husband not in household	7	not selected	chittagong	urban		8	countryside	chittagong	higher	1	tube well or borehole		pit latrine with slab	yes	no	yes	yes
83 26 4	26	4	1061065	11	2017	1415	43044	2	1994	1130	23	20-24	month and year - information complete	completed	5	1345	10	71	2	ever married sample	83	chittagong - other urban	chittagong - other urban	chittagong	urban	1	156	8	11	45	15	husband not in household	7	not selected	chittagong	urban		0	countryside	chittagong	secondary	5	not a dejure resident	not a dejure resident	not a dejure resident	not a dejure resident	not a dejure resident	not a dejure resident	not a dejure resident
83 29 2	29	2	1061065	11	2017	1415	43043	9	1992	1113	25	25-29	age - year/month imputed	completed	4	1345	10	71	2	ever married sample	83	chittagong - other urban	chittagong - other urban	chittagong	urban	1	169	8	11	45	15	1	7	not selected	chittagong	urban		5	countryside	chittagong	secondary	4	tube well or borehole		pit latrine with slab	yes	no	no	no
83 62 7	62	7	1061065	11	2017	1415	43045	6	2000	1206	17	15-19	month and year - information complete	completed	6	1345	10	71	2	ever married sample	83	chittagong - other urban	chittagong - other urban	chittagong	urban	1	211	8	11	45	15	husband not in household	7	not selected	chittagong	urban		1	town	chittagong	secondary	5	tube well or borehole		pit latrine with slab	yes	no	no	yes
84 18 2	18	2	1529444	11	2017	1415	43046	1	1996	1153	21	20-24	month and year - information complete	completed	7	1345	10	71	2	ever married sample	84	chittagong - rural	chittagong - rural	chittagong	rural	1	211	7	11	45	16	1	14	not selected	chittagong	rural		3	countryside	chittagong	secondary	5	tube well or borehole		pit latrine with slab	yes	no	yes	no
84 22 2	22	2	1529444	11	2017	1415	43048	2	1997	1166	20	20-24	age - year/month imputed	completed	9	1345	10	71	2	ever married sample	84	chittagong - rural	chittagong - rural	chittagong	rural	1	125	7	11	45	16	1	14	not selected	chittagong	rural		4	countryside	chittagong	secondary	4	tube well or borehole		pit latrine with slab	yes	no	yes	no
84 34 4	34	4	1529444	11	2017	1415	43046	3	1998	1179	19	15-19	age - year/month imputed	completed	7	1345	10	71	2	ever married sample	84	chittagong - rural	chittagong - rural	chittagong	rural	1	125	7	11	45	16	3	14	not selected	chittagong	rural		2	countryside	chittagong	higher	no years completed at level v106	tube well or borehole		pit latrine with slab	no	no	no	no
84 42 1	42	1	1529444	11	2017	1415	43048	1	1998	1177	19	15-19	month and year - information complete	completed	9	1345	10	71	2	ever married sample	84	chittagong - rural	chittagong - rural	chittagong	rural	1	169	7	11	45	16	husband not in household	14	not selected	chittagong	rural		3	countryside	chittagong	secondary	3	tube well or borehole		pit latrine with slab	yes	no	yes	no
84 58 3	58	3	1529444	11	2017	1415	43046	3	1992	1107	25	25-29	month and year - information complete	completed	7	1345	10	71	2	ever married sample	84	chittagong - rural	chittagong - rural	chittagong	rural	1	156	7	11	45	16	husband not in household	14	not selected	chittagong	rural		visitor			secondary	5	not a dejure resident	not a dejure resident	not a dejure resident	not a dejure resident	not a dejure resident	not a dejure resident	not a dejure resident
84 82 4	82	4	1529444	11	2017	1415	43048	9	2002	1233	15	15-19	age - year/month imputed	completed	9	1345	10	71	2	ever married sample	84	chittagong - rural	chittagong - rural	chittagong	rural	1	211	7	11	45	16	3	14	not selected	chittagong	rural		2	countryside	chittagong	secondary	2	tube well or borehole		pit latrine with slab	yes	no	no	no
84 90 2	90	2	1529444	11	2017	1415	43048	10	1989	1078	28	25-29	age - year/month imputed	completed	9	1345	10	71	2	ever married sample	84	chittagong - rural	chittagong - rural	chittagong	rural	1	125	7	11	45	16	1	14	not selected	chittagong	rural		8	countryside	chittagong	secondary	4	tube well or borehole		pit latrine with slab	yes	no	yes	no
84118 2	118	2	1529444	11	2017	1415	43047	2	1984	1010	33	30-34	age - year/month imputed	completed	8	1345	10	71	2	ever married sample	84	chittagong - rural	chittagong - rural	chittagong	rural	1	156	7	11	45	16	1	14	not selected	chittagong	rural		19	countryside	chittagong	primary	4	tube well or borehole		pit latrine with slab	yes	no	no	no
85 3 10	3	10	1558576	12	2017	1416	43091	2	1993	1118	24	20-24	age - year/month imputed	completed	22	1345	9	72	2	ever married sample	85	chittagong - rural	chittagong - rural	chittagong	rural	1	140	8	24	54	19	9	5	not selected	chittagong	rural		always			higher	2	tube well or borehole		pit latrine without slab/open pit	yes	no	yes	no
85 13 2	13	2	1558576	12	2017	1416	43091	11	1993	1127	24	20-24	year and age - month imputed	completed	22	1345	9	72	2	ever married sample	85	chittagong - rural	chittagong - rural	chittagong	rural	1	187	8	24	54	19	1	5	not selected	chittagong	rural		4	countryside	chittagong	primary	4	tube well or borehole		pit latrine with slab	yes	no	no	no
85 18 2	18	2	1558576	12	2017	1416	43092	12	1982	996	35	35-39	age - year/month imputed	completed	23	1345	9	72	2	ever married sample	85	chittagong - rural	chittagong - rural	chittagong	rural	1	218	8	24	54	19	1	5	not selected	chittagong	rural		19	countryside	chittagong	primary	5	tube well or borehole		pit latrine with slab	yes	no	no	no
85 23 7	23	7	1558576	12	2017	1416	43092	8	1999	1196	18	15-19	age - year/month imputed	completed	23	1345	9	72	2	ever married sample	85	chittagong - rural	chittagong - rural	chittagong	rural	1	140	8	24	54	19	6	5	not selected	chittagong	rural		1	countryside	chittagong	secondary	2	tube well or borehole		pit latrine without slab/open pit	yes	no	no	no
85 28 7	28	7	1558576	12	2017	1416	43092	9	1990	1089	27	25-29	age - year/month imputed	completed	23	1345	9	72	2	ever married sample	85	chittagong - rural	chittagong - rural	chittagong	rural	1	165	8	24	54	19	husband not in household	5	not selected	chittagong	rural		visitor			secondary	3	not a dejure resident	not a dejure resident	not a dejure resident	not a dejure resident	not a dejure resident	not a dejure resident	not a dejure resident
85 38 2	38	2	1558576	12	2017	1416	43092	7	1994	1135	23	20-24	age - year/month imputed	completed	23	1345	9	72	2	ever married sample	85	chittagong - rural	chittagong - rural	chittagong	rural	1	187	8	24	54	19	husband not in household	5	not selected	chittagong	rural		9	countryside	chittagong	primary	5	tube well or borehole		pit latrine with slab	yes	no	yes	no
85 44 3	44	3	1558576	12	2017	1416	43092	10	1992	1114	25	25-29	age - year/month imputed	completed	23	1345	9	72	2	ever married sample	85	chittagong - rural	chittagong - rural	chittagong	rural	1	218	8	24	54	19	2	5	not selected	chittagong	rural		10	countryside	chittagong	secondary	5	tube well or borehole		pit latrine with slab	yes	no	yes	no
85 49 5	49	5	1558576	12	2017	1416	43093	1	1993	1117	24	20-24	year and age - month imputed	completed	24	1345	9	72	2	ever married sample	85	chittagong - rural	chittagong - rural	chittagong	rural	1	140	8	24	54	19	husband not in household	5	not selected	chittagong	rural		visitor			secondary	2	not a dejure resident	not a dejure resident	not a dejure resident	not a dejure resident	not a dejure resident	not a dejure resident	not a dejure resident
85 64 2	64	2	1558576	12	2017	1416	43092	9	1999	1197	18	15-19	age - year/month imputed	completed	23	1345	9	72	2	ever married sample	85	chittagong - rural	chittagong - rural	chittagong	rural	1	187	8	24	54	19	1	5	not selected	chittagong	rural		always			secondary	5	tube well or borehole		pit latrine with slab	yes	no	no	no
85 74 2	74	2	1558576	12	2017	1416	43091	9	1992	1113	25	25-29	year and age - month imputed	completed	22	1345	9	72	2	ever married sample	85	chittagong - rural	chittagong - rural	chittagong	rural	1	187	8	24	54	19	1	5	not selected	chittagong	rural		always			secondary	1	tube well or borehole		pit latrine with slab	yes	no	no	no
85 89 3	89	3	1558576	12	2017	1416	43091	3	1997	1167	20	20-24	age - year/month imputed	completed	22	1345	9	72	2	ever married sample	85	chittagong - rural	chittagong - rural	chittagong	rural	1	218	8	24	54	19	husband not in household	5	not selected	chittagong	rural		5	countryside	chittagong	secondary	5	tube well or borehole		pit latrine with slab	yes	no	no	no
85 94 2	94	2	1558576	12	2017	1416	43092	9	1996	1161	21	20-24	age - year/month imputed	completed	23	1345	9	72	2	ever married sample	85	chittagong - rural	chittagong - rural	chittagong	rural	1	187	8	24	54	19	husband not in household	5	not selected	chittagong	rural		6	countryside	chittagong	no education		tube well or borehole		pit latrine without slab/open pit	yes	no	yes	no
85 99 2	99	2	1558576	12	2017	1416	43093	7	1994	1135	23	20-24	age - year/month imputed	completed	24	1345	9	72	2	ever married sample	85	chittagong - rural	chittagong - rural	chittagong	rural	1	218	8	24	54	19	1	5	not selected	chittagong	rural		5	countryside	chittagong	secondary	5	tube well or borehole		pit latrine without slab/open pit	yes	no	no	no
85104 3	104	3	1558576	12	2017	1416	43092	3	1996	1155	21	20-24	age - year/month imputed	completed	23	1345	9	72	2	ever married sample	85	chittagong - rural	chittagong - rural	chittagong	rural	1	140	8	24	54	19	husband not in household	5	not selected	chittagong	rural		visitor			primary	4	not a dejure resident	not a dejure resident	not a dejure resident	not a dejure resident	not a dejure resident	not a dejure resident	not a dejure resident
85109 4	109	4	1558576	12	2017	1416	43091	11	1998	1187	19	15-19	age - year/month imputed	completed	22	1345	9	72	2	ever married sample	85	chittagong - rural	chittagong - rural	chittagong	rural	1	140	8	24	54	19	3	5	not selected	chittagong	rural		3	countryside	chittagong	no education		tube well or borehole		pit latrine without slab/open pit	yes	no	no	no
85125 3	125	3	1558576	12	2017	1416	43093	2	1996	1154	21	20-24	month and year - information complete	completed	24	1345	9	72	2	ever married sample	85	chittagong - rural	chittagong - rural	chittagong	rural	1	218	8	24	54	19	husband not in household	5	not selected	chittagong	rural		visitor			higher	2	not a dejure resident	not a dejure resident	not a dejure resident	not a dejure resident	not a dejure resident	not a dejure resident	not a dejure resident
85140 3	140	3	1558576	12	2017	1416	43092	7	1995	1147	22	20-24	month and year - information complete	completed	23	1345	9	72	2	ever married sample	85	chittagong - rural	chittagong - rural	chittagong	rural	1	165	8	24	54	19	husband not in household	5	not selected	chittagong	rural		2	countryside	chittagong	higher	4	tube well or borehole		pit latrine without slab/open pit	yes	no	no	no
85145 4	145	4	1558576	12	2017	1416	43093	7	1998	1183	19	15-19	age - year/month imputed	completed	24	1345	9	72	2	ever married sample	85	chittagong - rural	chittagong - rural	chittagong	rural	2	187	8	24	54	19	3	5	not selected	chittagong	rural		always			secondary	4	tube well or borehole		pit latrine with slab	yes	no	no	no
85150 2	150	2	1558576	12	2017	1416	43092	8	1990	1088	27	25-29	age - year/month imputed	completed	23	1345	9	72	2	ever married sample	85	chittagong - rural	chittagong - rural	chittagong	rural	1	218	8	24	54	19	1	5	not selected	chittagong	rural		10	countryside	chittagong	primary	5	tube well or borehole		pit latrine with slab	yes	no	no	no
86 11 3	11	3	1671267	1	2018	1417	43103	3	1987	1047	30	30-34	age - year/month imputed	completed	3	1345	8	73	2	ever married sample	86	chittagong - rural	chittagong - rural	chittagong	rural	1	147	7	20	43	19	husband not in household	6	not selected	chittagong	rural		4	countryside	chittagong	primary	4	tube well or borehole		ventilated improved pit latrine (vip)	yes	no	yes	no
86 11 5	11	5	1671267	1	2018	1417	43103	1	1989	1069	29	25-29	age - year/month imputed	completed	3	1345	8	73	2	ever married sample	86	chittagong - rural	chittagong - rural	chittagong	rural	1	147	7	20	43	19	husband not in household	6	not selected	chittagong	rural		12	countryside	chittagong	primary	5	tube well or borehole		ventilated improved pit latrine (vip)	yes	no	yes	no
86 15 2	15	2	1671267	1	2018	1417	43103	6	1987	1050	30	30-34	age - year/month imputed	completed	3	1345	8	73	2	ever married sample	86	chittagong - rural	chittagong - rural	chittagong	rural	1	225	7	20	43	19	husband not in household	6	not selected	chittagong	rural		12	countryside	chittagong	secondary	4	tube well or borehole		flush to somewhere else	yes	no	no	yes
86 40 4	40	4	1671267	1	2018	1417	43103	8	2000	1208	17	15-19	age - year/month imputed	completed	3	1345	8	73	2	ever married sample	86	chittagong - rural	chittagong - rural	chittagong	rural	1	188	7	20	43	19	3	6	not selected	chittagong	rural		2	countryside	chittagong	higher	no years completed at level v106	tube well or borehole		pit latrine with slab	no	no	no	no
86 44 5	44	5	1671267	1	2018	1417	43103	4	1996	1156	21	20-24	age - year/month imputed	completed	3	1345	8	73	2	ever married sample	86	chittagong - rural	chittagong - rural	chittagong	rural	1	134	7	20	43	19	husband not in household	6	not selected	chittagong	rural		visitor			secondary	3	not a dejure resident	not a dejure resident	not a dejure resident	not a dejure resident	not a dejure resident	not a dejure resident	not a dejure resident
86 65 2	65	2	1671267	1	2018	1417	43103	10	1986	1042	31	30-34	age - year/month imputed	completed	3	1345	8	73	2	ever married sample	86	chittagong - rural	chittagong - rural	chittagong	rural	1	209	7	20	43	19	1	6	not selected	chittagong	rural		18	countryside	chittagong	secondary	no years completed at level v106	tube well or borehole		pit latrine without slab/open pit	yes	no	no	no
86 77 2	77	2	1671267	1	2018	1417	43104	1	1991	1093	27	25-29	year and age - month imputed	completed	4	1345	8	73	2	ever married sample	86	chittagong - rural	chittagong - rural	chittagong	rural	1	134	7	20	43	19	1	6	not selected	chittagong	rural		7	countryside	chittagong	primary	5	tube well or borehole		pit latrine without slab/open pit	yes	no	no	no
86 86 2	86	2	1671267	1	2018	1417	43105	11	1998	1187	19	15-19	age - year/month imputed	completed	5	1345	8	73	2	ever married sample	86	chittagong - rural	chittagong - rural	chittagong	rural	1	134	7	20	43	19	1	6	not selected	chittagong	rural		3	countryside	chittagong	secondary	2	tube well or borehole		pit latrine without slab/open pit	yes	no	no	no
86 90 2	90	2	1671267	1	2018	1417	43103	9	1991	1101	26	25-29	age - year/month imputed	completed	3	1345	8	73	2	ever married sample	86	chittagong - rural	chittagong - rural	chittagong	rural	1	188	7	20	43	19	1	6	not selected	chittagong	rural		12	countryside	chittagong	secondary	2	tube well or borehole		pit latrine with slab	yes	no	no	no
86 94 2	94	2	1671267	1	2018	1417	43105	8	1997	1172	20	20-24	age - year/month imputed	completed	5	1345	8	73	2	ever married sample	86	chittagong - rural	chittagong - rural	chittagong	rural	1	188	7	20	43	19	1	6	not selected	chittagong	rural		4	countryside	chittagong	primary	4	tube well or borehole		pit latrine with slab	no	no	no	no
86107 2	107	2	1671267	1	2018	1417	43103	4	1994	1132	23	20-24	age - year/month imputed	completed	3	1345	8	73	2	ever married sample	86	chittagong - rural	chittagong - rural	chittagong	rural	1	188	7	20	43	19	1	6	not selected	chittagong	rural		8	countryside	chittagong	primary	1	tube well or borehole		ventilated improved pit latrine (vip)	yes	no	no	no
86119 1	119	1	1671267	1	2018	1417	43103	12	1984	1020	33	30-34	age - year/month imputed	completed	3	1345	8	73	2	ever married sample	86	chittagong - rural	chittagong - rural	chittagong	rural	1	225	7	20	43	19	husband not in household	6	not selected	chittagong	rural		always			no education		tube well or borehole		ventilated improved pit latrine (vip)	yes	no	no	no
87 29 2	29	2	1699447	12	2017	1416	43098	4	1992	1108	25	25-29	age - year/month imputed	completed	29	1345	9	72	2	ever married sample	87	chittagong - rural	chittagong - rural	chittagong	rural	1	134	4	20	43	19	1	9	not selected	chittagong	rural		10	countryside	chittagong	no education		tube well or borehole		pit latrine without slab/open pit	yes	no	yes	no
87 56 7	56	7	1699447	12	2017	1416	43097	4	1989	1072	28	25-29	age - year/month imputed	completed	28	1345	9	72	2	ever married sample	87	chittagong - rural	chittagong - rural	chittagong	rural	1	134	4	20	43	19	husband not in household	9	not selected	chittagong	rural		visitor			secondary	2	not a dejure resident	not a dejure resident	not a dejure resident	not a dejure resident	not a dejure resident	not a dejure resident	not a dejure resident
87 62 4	62	4	1699447	12	2017	1416	43097	2	1996	1154	21	20-24	month and year - information complete	completed	28	1345	9	72	2	ever married sample	87	chittagong - rural	chittagong - rural	chittagong	rural	1	134	4	20	43	19	3	9	not selected	chittagong	rural		3	countryside	chittagong	secondary	2	tube well or borehole		flush to septic tank	yes	no	yes	no
87 72 2	72	2	1699447	12	2017	1416	43098	11	2000	1211	17	15-19	age - year/month imputed	completed	29	1345	9	72	2	ever married sample	87	chittagong - rural	chittagong - rural	chittagong	rural	1	188	4	20	43	19	1	9	not selected	chittagong	rural		1	countryside	chittagong	secondary	4	tube well or borehole		ventilated improved pit latrine (vip)	yes	no	yes	no
87 78 3	78	3	1699447	12	2017	1416	43097	8	1996	1160	21	20-24	month and year - information complete	completed	28	1345	9	72	2	ever married sample	87	chittagong - rural	chittagong - rural	chittagong	rural	1	225	4	20	43	19	2	9	not selected	chittagong	rural		4	countryside	chittagong	secondary	4	tube well or borehole		pit latrine with slab	yes	no	no	yes
87110 2	110	2	1699447	12	2017	1416	43098	6	1987	1050	30	30-34	age - year/month imputed	completed	29	1345	9	72	2	ever married sample	87	chittagong - rural	chittagong - rural	chittagong	rural	1	225	4	20	43	19	1	9	not selected	chittagong	rural		10	countryside	chittagong	primary	5	tube well or borehole		pit latrine without slab/open pit	yes	no	no	no
87116 4	116	4	1699447	12	2017	1416	43098	1	1999	1189	18	15-19	month and year - information complete	completed	29	1345	9	72	2	ever married sample	87	chittagong - rural	chittagong - rural	chittagong	rural	1	209	4	20	43	19	husband not in household	9	not selected	chittagong	rural		2	countryside	chittagong	secondary	3	tube well or borehole		flush to septic tank	yes	no	yes	yes
87126 3	126	3	1699447	12	2017	1416	43099	4	1985	1024	32	30-34	age - year/month imputed	completed	30	1345	9	72	2	ever married sample	87	chittagong - rural	chittagong - rural	chittagong	rural	1	209	4	20	43	19	husband not in household	9	not selected	chittagong	rural		14	countryside	chittagong	secondary	4	tube well or borehole		flush to pit latrine	yes	no	yes	no
87137 2	137	2	1699447	12	2017	1416	43098	4	1998	1180	19	15-19	month and year - information complete	completed	29	1345	9	72	2	ever married sample	87	chittagong - rural	chittagong - rural	chittagong	rural	1	147	4	20	43	19	1	9	not selected	chittagong	rural		1	countryside	chittagong	secondary	4	tube well or borehole		flush to pit latrine	yes	no	no	no
88 7 4	7	4	1483207	12	2017	1416	43099	12	1974	900	43	40-44	age - year/month imputed	completed	30	1345	9	72	2	ever married sample	88	chittagong - rural	chittagong - rural	chittagong	rural	1	208	10	31	42	15	husband not in household	11	not selected	chittagong	rural		visitor			secondary	4	not a dejure resident	not a dejure resident	not a dejure resident	not a dejure resident	not a dejure resident	not a dejure resident	not a dejure resident
88 17 3	17	3	1483207	12	2017	1416	43098	9	1987	1053	30	30-34	year and age - month imputed	completed	29	1345	9	72	2	ever married sample	88	chittagong - rural	chittagong - rural	chittagong	rural	1	132	10	31	42	15	2	11	not selected	chittagong	rural		9	countryside	chittagong	secondary	4	tube well or borehole		flush to pit latrine	yes	no	yes	yes
88 17 10	17	10	1483207	12	2017	1416	43098	5	1996	1157	21	20-24	month and year - information complete	completed	29	1345	9	72	2	ever married sample	88	chittagong - rural	chittagong - rural	chittagong	rural	1	132	10	31	42	15	9	11	not selected	chittagong	rural		2	countryside	chittagong	higher	2	tube well or borehole		flush to pit latrine	yes	no	yes	yes
88 27 2	27	2	1483207	12	2017	1416	43098	12	1981	984	36	35-39	age - year/month imputed	completed	29	1345	9	72	2	ever married sample	88	chittagong - rural	chittagong - rural	chittagong	rural	2	217	10	31	42	15	1	11	not selected	chittagong	rural		8	countryside	chittagong	higher	no years completed at level v106	tube well or borehole		ventilated improved pit latrine (vip)	yes	yes	yes	no
88 72 6	72	6	1483207	12	2017	1416	43098	1	1998	1177	19	15-19	month and year - information complete	completed	29	1345	9	72	2	ever married sample	88	chittagong - rural	chittagong - rural	chittagong	rural	1	160	10	31	42	15	10	11	not selected	chittagong	rural		4	countryside	chittagong	secondary	5	tube well or borehole		flush to septic tank	yes	no	yes	yes
88 97 5	97	5	1483207	12	2017	1416	43099	8	1999	1196	18	15-19	month and year - information complete	completed	30	1345	9	72	2	ever married sample	88	chittagong - rural	chittagong - rural	chittagong	rural	1	160	10	31	42	15	husband not in household	11	not selected	chittagong	rural		visitor			secondary	4	not a dejure resident	not a dejure resident	not a dejure resident	not a dejure resident	not a dejure resident	not a dejure resident	not a dejure resident
88102 3	102	3	1483207	12	2017	1416	43100	8	1985	1028	32	30-34	age - year/month imputed	completed	31	1345	9	72	2	ever married sample	88	chittagong - rural	chittagong - rural	chittagong	rural	1	173	10	31	42	15	4	11	not selected	chittagong	rural		always			secondary	4	tube well or borehole		flush to pit latrine	yes	no	no	no
88132 2	132	2	1483207	12	2017	1416	43100	4	1996	1156	21	20-24	month and year - information complete	completed	31	1345	9	72	2	ever married sample	88	chittagong - rural	chittagong - rural	chittagong	rural	1	208	10	31	42	15	1	11	not selected	chittagong	rural		5	countryside	chittagong	secondary	2	tube well or borehole		flush to somewhere else	yes	no	yes	yes
89 36 3	36	3	1235944	12	2017	1416	43092	4	1991	1096	26	25-29	age - year/month imputed	completed	23	1345	9	72	2	ever married sample	89	chittagong - other urban	chittagong - other urban	chittagong	urban	1	220	7	31	42	14	husband not in household	5	not selected	chittagong	urban		10	countryside	chittagong	secondary	4	tube well or borehole		flush to septic tank	yes	no	yes	yes
89 36 12	36	12	1235944	12	2017	1416	43092	4	1991	1096	26	25-29	age - year/month imputed	completed	23	1345	9	72	2	ever married sample	89	chittagong - other urban	chittagong - other urban	chittagong	urban	1	220	7	31	42	14	husband not in household	5	not selected	chittagong	urban		visitor			secondary	3	not a dejure resident	not a dejure resident	not a dejure resident	not a dejure resident	not a dejure resident	not a dejure resident	not a dejure resident
89 51 2	51	2	1235944	12	2017	1416	43091	11	1990	1091	27	25-29	age - year/month imputed	completed	22	1345	9	72	2	ever married sample	89	chittagong - other urban	chittagong - other urban	chittagong	urban	1	208	7	31	42	14	1	5	not selected	chittagong	urban		7	countryside	chittagong	secondary	3	tube well or borehole		flush to pit latrine	yes	no	no	yes
89 58 6	58	6	1235944	12	2017	1416	43091	2	1997	1166	20	20-24	month and year - information complete	completed	22	1345	9	72	2	ever married sample	89	chittagong - other urban	chittagong - other urban	chittagong	urban	1	132	7	31	42	14	husband not in household	5	not selected	chittagong	urban		visitor			secondary	5	not a dejure resident	not a dejure resident	not a dejure resident	not a dejure resident	not a dejure resident	not a dejure resident	not a dejure resident
89 73 6	73	6	1235944	12	2017	1416	43091	2	1998	1178	19	15-19	age - year/month imputed	completed	22	1345	9	72	2	ever married sample	89	chittagong - other urban	chittagong - other urban	chittagong	urban	1	220	7	31	42	14	husband not in household	5	not selected	chittagong	urban		visitor			secondary	5	not a dejure resident	not a dejure resident	not a dejure resident	not a dejure resident	not a dejure resident	not a dejure resident	not a dejure resident
89 77 4	77	4	1235944	12	2017	1416	43092	7	1983	1003	34	30-34	age - year/month imputed	completed	23	1345	9	72	2	ever married sample	89	chittagong - other urban	chittagong - other urban	chittagong	urban	1	132	7	31	42	14	husband not in household	5	not selected	chittagong	urban		visitor			secondary	2	not a dejure resident	not a dejure resident	not a dejure resident	not a dejure resident	not a dejure resident	not a dejure resident	not a dejure resident
89 99 2	99	2	1235944	12	2017	1416	43091	3	1990	1083	27	25-29	month and year - information complete	completed	22	1345	9	72	2	ever married sample	89	chittagong - other urban	chittagong - other urban	chittagong	urban	1	160	7	31	42	14	husband not in household	5	not selected	chittagong	urban		9	countryside	chittagong	secondary	4	tube well or borehole		flush to somewhere else	yes	no	no	yes
89 99 9	99	9	1235944	12	2017	1416	43091	3	1986	1035	31	30-34	age - year/month imputed	completed	22	1345	9	72	2	ever married sample	89	chittagong - other urban	chittagong - other urban	chittagong	urban	1	160	7	31	42	14	husband not in household	5	not selected	chittagong	urban		visitor			secondary	4	not a dejure resident	not a dejure resident	not a dejure resident	not a dejure resident	not a dejure resident	not a dejure resident	not a dejure resident
90 24 2	24	2	1524925	12	2017	1416	43093	6	1997	1170	20	20-24	month and year - information complete	completed	24	1345	9	72	2	ever married sample	90	chittagong - rural	chittagong - rural	chittagong	rural	1	155	5	23	60	3	1	26	not selected	chittagong	rural		2	countryside	chittagong	higher	no years completed at level v106	tube well or borehole		flush to septic tank	yes	no	yes	yes
90 28 3	28	3	1524925	12	2017	1416	43091	3	1993	1119	24	20-24	age - year/month imputed	completed	22	1345	9	72	2	ever married sample	90	chittagong - rural	chittagong - rural	chittagong	rural	1	210	5	23	60	3	husband not in household	26	not selected	chittagong	rural		always			secondary	4	tube well or borehole		pit latrine with slab	yes	no	no	yes
90 33 8	33	8	1524925	12	2017	1416	43091	10	1992	1114	25	25-29	age - year/month imputed	completed	22	1345	9	72	2	ever married sample	90	chittagong - rural	chittagong - rural	chittagong	rural	1	172	5	23	60	3	husband not in household	26	not selected	chittagong	rural		visitor			primary	4	not a dejure resident	not a dejure resident	not a dejure resident	not a dejure resident	not a dejure resident	not a dejure resident	not a dejure resident
90 45 5	45	5	1524925	12	2017	1416	43091	1	1996	1153	21	20-24	age - year/month imputed	completed	22	1345	9	72	2	ever married sample	90	chittagong - rural	chittagong - rural	chittagong	rural	1	124	5	23	60	3	husband not in household	26	not selected	chittagong	rural		visitor			secondary	4	not a dejure resident	not a dejure resident	not a dejure resident	not a dejure resident	not a dejure resident	not a dejure resident	not a dejure resident
90 74 2	74	2	1524925	12	2017	1416	43091	3	1996	1155	21	20-24	age - year/month imputed	completed	22	1345	9	72	2	ever married sample	90	chittagong - rural	chittagong - rural	chittagong	rural	1	155	5	23	60	3	1	26	not selected	chittagong	rural		3	countryside	chittagong	higher	no years completed at level v106	tube well or borehole		flush to septic tank	yes	no	no	no
90 82 1	82	1	1524925	12	2017	1416	43092	6	1990	1086	27	25-29	age - year/month imputed	completed	23	1345	9	72	2	ever married sample	90	chittagong - rural	chittagong - rural	chittagong	rural	1	210	5	23	60	3	husband not in household	26	not selected	chittagong	rural		11	countryside	chittagong	secondary	1	tube well or borehole		pit latrine with slab	yes	no	yes	yes
90102 2	102	2	1524925	12	2017	1416	43093	2	1994	1130	23	20-24	age - year/month imputed	completed	24	1345	9	72	2	ever married sample	90	chittagong - rural	chittagong - rural	chittagong	rural	1	155	5	23	60	3	1	26	not selected	chittagong	rural		6	countryside	chittagong	secondary	1	tube well or borehole		pit latrine with slab	yes	no	yes	no
90115 3	115	3	1524925	12	2017	1416	43093	8	1995	1148	22	20-24	age - year/month imputed	completed	24	1345	9	72	2	ever married sample	90	chittagong - rural	chittagong - rural	chittagong	rural	1	210	5	23	60	3	2	26	not selected	chittagong	rural		3	countryside	chittagong	primary	5	tube well or borehole		pit latrine without slab/open pit	yes	no	no	no
90119 6	119	6	1524925	12	2017	1416	43093	9	1987	1053	30	30-34	month and year - information complete	completed	24	1345	9	72	2	ever married sample	90	chittagong - rural	chittagong - rural	chittagong	rural	1	124	5	23	60	3	5	26	not selected	chittagong	rural		8	city	chittagong	higher	2	tube well or borehole		ventilated improved pit latrine (vip)	yes	no	yes	no
91 8 4	8	4	1453813	12	2017	1416	43091	12	1995	1152	22	20-24	age - year/month imputed	completed	22	1345	9	72	2	ever married sample	91	chittagong - rural	chittagong - rural	chittagong	rural	1	139	10	25	55	3	3	8	not selected	chittagong	rural		5	countryside	chittagong	secondary	1	tube well or borehole		ventilated improved pit latrine (vip)	no	no	no	no
91 53 4	53	4	1453813	12	2017	1416	43091	10	1991	1102	26	25-29	age - year/month imputed	completed	22	1345	9	72	2	ever married sample	91	chittagong - rural	chittagong - rural	chittagong	rural	1	217	10	25	55	3	husband not in household	8	not selected	chittagong	rural		visitor			secondary	2	not a dejure resident	not a dejure resident	not a dejure resident	not a dejure resident	not a dejure resident	not a dejure resident	not a dejure resident
91 68 2	68	2	1453813	12	2017	1416	43091	8	1991	1100	26	25-29	age - year/month imputed	completed	22	1345	9	72	2	ever married sample	91	chittagong - rural	chittagong - rural	chittagong	rural	1	217	10	25	55	3	1	8	not selected	chittagong	rural		8	countryside	chittagong	primary	2	tube well or borehole		pit latrine without slab/open pit	yes	no	no	no
91 76 2	76	2	1453813	12	2017	1416	43091	4	1984	1012	33	30-34	age - year/month imputed	completed	22	1345	9	72	2	ever married sample	91	chittagong - rural	chittagong - rural	chittagong	rural	1	139	10	25	55	3	1	8	not selected	chittagong	rural		14	countryside	chittagong	secondary	3	tube well or borehole		pit latrine with slab	yes	no	no	no
92 11 2	11	2	1584552	12	2017	1416	43094	11	1993	1127	24	20-24	month and year - information complete	completed	25	1345	9	72	2	ever married sample	92	chittagong - rural	chittagong - rural	chittagong	rural	1	225	10	20	43	11	husband not in household	9	not selected	chittagong	rural		always			higher	2	tube well or borehole		flush to septic tank	yes	no	yes	yes
92 31 8	31	8	1584552	12	2017	1416	43094	5	1987	1049	30	30-34	month and year - information complete	completed	25	1345	9	72	2	ever married sample	92	chittagong - rural	chittagong - rural	chittagong	rural	1	188	10	20	43	11	7	9	not selected	chittagong	rural		0	town	chittagong	secondary	5	tube well or borehole		flush to septic tank	yes	no	yes	yes
92121 2	121	2	1584552	12	2017	1416	43095	9	1985	1029	32	30-34	age - year/month imputed	completed	26	1345	9	72	2	ever married sample	92	chittagong - rural	chittagong - rural	chittagong	rural	1	147	10	20	43	11	1	9	not selected	chittagong	rural		13	countryside	chittagong	secondary	3	tube well or borehole		flush to septic tank	yes	no	yes	yes
93 19 4	19	4	1341025	1	2018	1417	43111	6	1998	1182	19	15-19	age - year/month imputed	completed	11	1345	8	73	2	ever married sample	93	chittagong - rural	chittagong - rural	chittagong	rural	1	217	4	25	55	17	3	29	not selected	chittagong	rural		2	countryside	chittagong	secondary	4	tube well or borehole		pit latrine with slab	yes	no	no	no
93 25 2	25	2	1341025	1	2018	1417	43109	1	1992	1105	26	25-29	age - year/month imputed	completed	9	1345	8	73	2	ever married sample	93	chittagong - rural	chittagong - rural	chittagong	rural	1	139	4	25	55	17	1	29	not selected	chittagong	rural		13	countryside	chittagong	primary	5	tube well or borehole		pit latrine without slab/open pit	yes	no	no	no
93 31 2	31	2	1341025	1	2018	1417	43111	2	1998	1178	19	15-19	age - year/month imputed	completed	11	1345	8	73	2	ever married sample	93	chittagong - rural	chittagong - rural	chittagong	rural	1	221	4	25	55	17	1	29	not selected	chittagong	rural		always			primary	5	tube well or borehole		hanging toilet/latrine	yes	no	no	no
93 42 3	42	3	1341025	1	2018	1417	43109	11	1997	1175	20	20-24	age - year/month imputed	completed	9	1345	8	73	2	ever married sample	93	chittagong - rural	chittagong - rural	chittagong	rural	1	166	4	25	55	17	husband not in household	29	not selected	chittagong	rural		always			primary	2	tube well or borehole		pit latrine without slab/open pit	no	no	no	no
93 48 2	48	2	1341025	1	2018	1417	43109	3	1990	1083	27	25-29	age - year/month imputed	completed	9	1345	8	73	2	ever married sample	93	chittagong - rural	chittagong - rural	chittagong	rural	1	190	4	25	55	17	1	29	not selected	chittagong	rural		10	countryside	chittagong	secondary	2	tube well or borehole		pit latrine without slab/open pit	yes	no	no	yes
93 54 3	54	3	1341025	1	2018	1417	43110	11	2000	1211	17	15-19	age - year/month imputed	completed	10	1345	8	73	2	ever married sample	93	chittagong - rural	chittagong - rural	chittagong	rural	1	221	4	25	55	17	husband not in household	29	not selected	chittagong	rural		1	countryside	chittagong	secondary	1	tube well or borehole		hanging toilet/latrine	yes	no	no	no
93 72 2	72	2	1341025	1	2018	1417	43110	2	1988	1058	29	25-29	age - year/month imputed	completed	10	1345	8	73	2	ever married sample	93	chittagong - rural	chittagong - rural	chittagong	rural	1	139	4	25	55	17	1	29	not selected	chittagong	rural		11	countryside	chittagong	secondary	3	tube well or borehole		pit latrine with slab	yes	no	no	no
93143 2	143	2	1341025	1	2018	1417	43110	7	1990	1087	27	25-29	age - year/month imputed	completed	10	1345	8	73	2	ever married sample	93	chittagong - rural	chittagong - rural	chittagong	rural	1	221	4	25	55	17	1	29	not selected	chittagong	rural		12	countryside	chittagong	primary	1	tube well or borehole		pit latrine without slab/open pit	no	no	no	no
93149 4	149	4	1341025	1	2018	1417	43109	2	2000	1202	17	15-19	age - year/month imputed	completed	9	1345	8	73	2	ever married sample	93	chittagong - rural	chittagong - rural	chittagong	rural	1	221	4	25	55	17	husband not in household	29	not selected	chittagong	rural		2	countryside	chittagong	secondary	1	tube well or borehole		pit latrine without slab/open pit	no	no	no	no
94 21 2	21	2	885244	1	2018	1417	43103	9	1996	1161	21	20-24	month and year - information complete	completed	3	1345	8	73	2	ever married sample	94	chittagong - rural	chittagong - rural	chittagong	rural	1	139	5	25	55	14	1	5	not selected	chittagong	rural		3	city	chittagong	secondary	4	tube well or borehole		flush to septic tank	yes	no	yes	yes
94 50 2	50	2	885244	1	2018	1417	43105	7	1990	1087	27	25-29	age - year/month imputed	completed	5	1345	8	73	2	ever married sample	94	chittagong - rural	chittagong - rural	chittagong	rural	1	217	5	25	55	14	husband not in household	5	not selected	chittagong	rural		always			secondary	2	not a dejure resident	not a dejure resident	not a dejure resident	not a dejure resident	not a dejure resident	not a dejure resident	not a dejure resident
94 80 5	80	5	885244	1	2018	1417	43103	10	1986	1042	31	30-34	age - year/month imputed	completed	3	1345	8	73	2	ever married sample	94	chittagong - rural	chittagong - rural	chittagong	rural	1	217	5	25	55	14	husband not in household	5	not selected	chittagong	rural		visitor			higher	2	not a dejure resident	not a dejure resident	not a dejure resident	not a dejure resident	not a dejure resident	not a dejure resident	not a dejure resident
94 87 3	87	3	885244	1	2018	1417	43104	10	1987	1054	30	30-34	age - year/month imputed	completed	4	1345	8	73	2	ever married sample	94	chittagong - rural	chittagong - rural	chittagong	rural	1	190	5	25	55	14	husband not in household	5	not selected	chittagong	rural		visitor			higher	2	not a dejure resident	not a dejure resident	not a dejure resident	not a dejure resident	not a dejure resident	not a dejure resident	not a dejure resident
95 6 9	6	9	1351009	12	2017	1416	43100	12	1984	1020	33	30-34	month and year - information complete	completed	31	1345	9	72	2	ever married sample	95	chittagong - rural	chittagong - rural	chittagong	rural	1	134	5	20	43	15	husband not in household	9	not selected	chittagong	rural		visitor			higher	2	not a dejure resident	not a dejure resident	not a dejure resident	not a dejure resident	not a dejure resident	not a dejure resident	not a dejure resident
95 20 2	20	2	1351009	12	2017	1416	43100	11	1991	1103	26	25-29	month and year - information complete	completed	31	1345	9	72	2	ever married sample	95	chittagong - rural	chittagong - rural	chittagong	rural	1	225	5	20	43	15	husband not in household	9	not selected	chittagong	rural		0	city	chittagong	higher	4	tube well or borehole		pit latrine without slab/open pit	yes	no	no	yes
95 23 2	23	2	1351009	12	2017	1416	43100	7	1993	1123	24	20-24	age - year/month imputed	completed	31	1345	9	72	2	ever married sample	95	chittagong - rural	chittagong - rural	chittagong	rural	1	225	5	20	43	15	1	9	not selected	chittagong	rural		9	countryside	chittagong	secondary	3	tube well or borehole		pit latrine without slab/open pit	yes	no	yes	no
95 27 2	27	2	1351009	12	2017	1416	43100	12	1990	1092	27	25-29	month and year - information complete	completed	31	1345	9	72	2	ever married sample	95	chittagong - rural	chittagong - rural	chittagong	rural	1	209	5	20	43	15	1	9	not selected	chittagong	rural		6	countryside	chittagong	higher	4	tube well or borehole		flush to pit latrine	yes	no	yes	yes
95 34 2	34	2	1351009	12	2017	1416	43100	7	1989	1075	28	25-29	age - year/month imputed	completed	31	1345	9	72	2	ever married sample	95	chittagong - rural	chittagong - rural	chittagong	rural	1	134	5	20	43	15	1	9	not selected	chittagong	rural		12	countryside	chittagong	secondary	4	tube well or borehole		ventilated improved pit latrine (vip)	yes	no	no	no
95 37 3	37	3	1351009	12	2017	1416	43100	5	1997	1169	20	20-24	age - year/month imputed	completed	31	1345	9	72	2	ever married sample	95	chittagong - rural	chittagong - rural	chittagong	rural	1	134	5	20	43	15	husband not in household	9	not selected	chittagong	rural		always			higher	no years completed at level v106	tube well or borehole		ventilated improved pit latrine (vip)	yes	no	no	yes
95 52 2	52	2	1351009	12	2017	1416	43100	8	1997	1172	20	20-24	age - year/month imputed	completed	31	1345	9	72	2	ever married sample	95	chittagong - rural	chittagong - rural	chittagong	rural	1	147	5	20	43	15	1	9	not selected	chittagong	rural		2	countryside	chittagong	secondary	2	tube well or borehole		flush to septic tank	yes	no	no	no
95 62 2	62	2	1351009	1	2018	1417	43101	11	1991	1103	26	25-29	age - year/month imputed	completed	1	1345	8	73	2	ever married sample	95	chittagong - rural	chittagong - rural	chittagong	rural	1	209	5	20	43	15	1	9	not selected	chittagong	rural		10	countryside	chittagong	primary	4	tube well or borehole		pit latrine with slab	yes	no	no	no
95 87 2	87	2	1351009	1	2018	1417	43102	7	1979	955	38	35-39	month and year - information complete	completed	2	1345	8	73	2	ever married sample	95	chittagong - rural	chittagong - rural	chittagong	rural	1	188	5	20	43	15	1	9	not selected	chittagong	rural		14	countryside	chittagong	higher	7	tube well or borehole		ventilated improved pit latrine (vip)	yes	no	yes	no
95 94 2	94	2	1351009	1	2018	1417	43101	1	1994	1129	24	20-24	age - year/month imputed	completed	1	1345	8	73	2	ever married sample	95	chittagong - rural	chittagong - rural	chittagong	rural	1	225	5	20	43	15	1	9	not selected	chittagong	rural		6	countryside	chittagong	primary	4	tube well or borehole		pit latrine without slab/open pit	yes	no	no	no
96 26 2	26	2	1375119	12	2017	1416	43094	2	1996	1154	21	20-24	month and year - information complete	completed	25	1345	9	72	2	ever married sample	96	chittagong - rural	chittagong - rural	chittagong	rural	1	139	9	25	55	20	1	10	not selected	chittagong	rural		5	town	rajshahi	secondary	no years completed at level v106	tube well or borehole		flush to septic tank	yes	no	no	yes
96 59 2	59	2	1375119	12	2017	1416	43094	8	1999	1196	18	15-19	age - year/month imputed	completed	25	1345	9	72	2	ever married sample	96	chittagong - rural	chittagong - rural	chittagong	rural	1	217	9	25	55	20	1	10	not selected	chittagong	rural		1	countryside	chittagong	secondary	3	tube well or borehole		flush to septic tank	yes	no	yes	no
96 67 2	67	2	1375119	12	2017	1416	43095	4	1998	1180	19	15-19	age - year/month imputed	completed	26	1345	9	72	2	ever married sample	96	chittagong - rural	chittagong - rural	chittagong	rural	1	139	9	25	55	20	1	10	not selected	chittagong	rural		1	countryside	chittagong	higher	2	tube well or borehole		flush to pit latrine	yes	no	yes	yes
96 83 3	83	3	1375119	12	2017	1416	43095	11	1995	1151	22	20-24	age - year/month imputed	completed	26	1345	9	72	2	ever married sample	96	chittagong - rural	chittagong - rural	chittagong	rural	1	221	9	25	55	20	2	10	not selected	chittagong	rural		2	countryside	chittagong	secondary	2	tube well or borehole		flush to septic tank	yes	no	yes	no
96 99 2	99	2	1375119	12	2017	1416	43095	7	1994	1135	23	20-24	age - year/month imputed	completed	26	1345	9	72	2	ever married sample	96	chittagong - rural	chittagong - rural	chittagong	rural	1	139	9	25	55	20	1	10	not selected	chittagong	rural		3	countryside	chittagong	higher	2	tube well or borehole		flush to septic tank	yes	no	yes	yes
96 99 5	99	5	1375119	12	2017	1416	43095	2	1987	1046	30	30-34	age - year/month imputed	completed	26	1345	9	72	2	ever married sample	96	chittagong - rural	chittagong - rural	chittagong	rural	1	139	9	25	55	20	4	10	not selected	chittagong	rural		always			higher	no years completed at level v106	tube well or borehole		flush to septic tank	yes	no	yes	yes
96107 3	107	3	1375119	12	2017	1416	43095	5	1998	1181	19	15-19	age - year/month imputed	completed	26	1345	9	72	2	ever married sample	96	chittagong - rural	chittagong - rural	chittagong	rural	1	217	9	25	55	20	2	10	not selected	chittagong	rural		4	countryside	chittagong	primary	4	tube well or borehole		pit latrine with slab	yes	no	yes	yes
96115 2	115	2	1375119	12	2017	1416	43096	2	1992	1106	25	25-29	month and year - information complete	completed	27	1345	9	72	2	ever married sample	96	chittagong - rural	chittagong - rural	chittagong	rural	1	190	9	25	55	20	1	10	not selected	chittagong	rural		7	countryside	chittagong	secondary	2	tube well or borehole		pit latrine with slab	yes	no	yes	yes
97 6 1	6	1	993592	12	2017	1416	43075	12	1982	996	35	35-39	age - year/month imputed	completed	6	1345	9	72	2	ever married sample	97	chittagong - rural	chittagong - rural	chittagong	rural	1	144	8	18	52	16	husband not in household	11	not selected	chittagong	rural		15	countryside	chittagong	primary	5	tube well or borehole		pit latrine without slab/open pit	no	no	no	no
97 16 2	16	2	993592	12	2017	1416	43076	2	1985	1022	32	30-34	age - year/month imputed	completed	7	1345	9	72	2	ever married sample	97	chittagong - rural	chittagong - rural	chittagong	rural	1	144	8	18	52	16	1	11	not selected	chittagong	rural		17	countryside	chittagong	primary	4	tube well or borehole		pit latrine without slab/open pit	yes	no	no	no
97 40 2	40	2	993592	12	2017	1416	43075	2	1987	1046	30	30-34	age - year/month imputed	completed	6	1345	9	72	2	ever married sample	97	chittagong - rural	chittagong - rural	chittagong	rural	2	211	8	18	52	16	1	11	not selected	chittagong	rural		15	countryside	chittagong	higher	no years completed at level v106	tube well or borehole		ventilated improved pit latrine (vip)	yes	no	no	yes
97 77 1	77	1	993592	12	2017	1416	43075	10	1988	1066	29	25-29	month and year - information complete	completed	6	1345	9	72	2	ever married sample	97	chittagong - rural	chittagong - rural	chittagong	rural	1	171	8	18	52	16	6	11	not selected	chittagong	rural		14	countryside	chittagong	secondary	3	tube well or borehole		flush to septic tank	yes	no	no	no
97 80 3	80	3	993592	12	2017	1416	43075	5	1997	1169	20	20-24	age - year/month imputed	completed	6	1345	9	72	2	ever married sample	97	chittagong - rural	chittagong - rural	chittagong	rural	1	171	8	18	52	16	husband not in household	11	not selected	chittagong	rural		4	countryside	chittagong	secondary	5	tube well or borehole		ventilated improved pit latrine (vip)	no	no	no	no
97 87 2	87	2	993592	12	2017	1416	43075	8	1991	1100	26	25-29	age - year/month imputed	completed	6	1345	9	72	2	ever married sample	97	chittagong - rural	chittagong - rural	chittagong	rural	1	124	8	18	52	16	1	11	not selected	chittagong	rural		always			primary	2	tube well or borehole		pit latrine without slab/open pit	no	no	no	no
97 91 1	91	1	993592	12	2017	1416	43075	9	1990	1089	27	25-29	age - year/month imputed	completed	6	1345	9	72	2	ever married sample	97	chittagong - rural	chittagong - rural	chittagong	rural	1	124	8	18	52	16	husband not in household	11	not selected	chittagong	rural		12	countryside	chittagong	secondary	4	tube well or borehole		pit latrine with slab	yes	no	yes	no
97 94 3	94	3	993592	12	2017	1416	43076	8	1990	1088	27	25-29	age - year/month imputed	completed	7	1345	9	72	2	ever married sample	97	chittagong - rural	chittagong - rural	chittagong	rural	1	124	8	18	52	16	husband not in household	11	not selected	chittagong	rural		10	countryside	chittagong	secondary	4	tube well or borehole		ventilated improved pit latrine (vip)	no	no	no	no
97 97 2	97	2	993592	12	2017	1416	43076	7	1998	1183	19	15-19	age - year/month imputed	completed	7	1345	9	72	2	ever married sample	97	chittagong - rural	chittagong - rural	chittagong	rural	1	124	8	18	52	16	husband not in household	11	not selected	chittagong	rural		4	countryside	chittagong	secondary	4	piped to yard/plot		flush to septic tank	yes	no	no	no
98 2 3	2	3	1341025	12	2017	1416	43075	2	1994	1130	23	20-24	age - year/month imputed	completed	6	1345	9	72	2	ever married sample	98	chittagong - rural	chittagong - rural	chittagong	rural	1	216	9	12	41	11	husband not in household	11	not selected	chittagong	rural		visitor			higher	2	not a dejure resident	not a dejure resident	not a dejure resident	not a dejure resident	not a dejure resident	not a dejure resident	not a dejure resident
98 6 2	6	2	1341025	12	2017	1416	43075	7	1994	1135	23	20-24	age - year/month imputed	completed	6	1345	9	72	2	ever married sample	98	chittagong - rural	chittagong - rural	chittagong	rural	1	183	9	12	41	11	husband not in household	11	not selected	chittagong	rural		7	countryside	khulna	primary	4	tube well or borehole		pit latrine without slab/open pit	yes	no	yes	no
98 14 2	14	2	1341025	12	2017	1416	43074	2	1996	1154	21	20-24	age - year/month imputed	completed	5	1345	9	72	2	ever married sample	98	chittagong - rural	chittagong - rural	chittagong	rural	1	156	9	12	41	11	1	11	not selected	chittagong	rural		4	countryside	chittagong	secondary	2	tube well or borehole		ventilated improved pit latrine (vip)	yes	no	no	no
98 26 6	26	6	1341025	12	2017	1416	43074	8	1996	1160	21	20-24	month and year - information complete	completed	5	1345	9	72	2	ever married sample	98	chittagong - rural	chittagong - rural	chittagong	rural	1	183	9	12	41	11	husband not in household	11	not selected	chittagong	rural		6	countryside	chittagong	secondary	5	tube well or borehole		pit latrine with slab	yes	no	yes	yes
98 46 5	46	5	1341025	12	2017	1416	43075	11	2001	1223	16	15-19	month and year - information complete	completed	6	1345	9	72	2	ever married sample	98	chittagong - rural	chittagong - rural	chittagong	rural	1	183	9	12	41	11	husband not in household	11	not selected	chittagong	rural		visitor			primary	5	not a dejure resident	not a dejure resident	not a dejure resident	not a dejure resident	not a dejure resident	not a dejure resident	not a dejure resident
98 61 1	61	1	1341025	12	2017	1416	43076	2	1983	998	34	30-34	age - year/month imputed	completed	7	1345	9	72	2	ever married sample	98	chittagong - rural	chittagong - rural	chittagong	rural	1	156	9	12	41	11	husband not in household	11	not selected	chittagong	rural		14	countryside	chittagong	secondary	5	tube well or borehole		flush to septic tank	yes	no	yes	yes
98 89 4	89	4	1341025	12	2017	1416	43076	10	1999	1198	18	15-19	age - year/month imputed	completed	7	1345	9	72	2	ever married sample	98	chittagong - rural	chittagong - rural	chittagong	rural	1	172	9	12	41	11	3	11	not selected	chittagong	rural		1	countryside	chittagong	secondary	3	tube well or borehole		pit latrine with slab	yes	no	yes	no
99 10 4	10	4	1496341	11	2017	1415	43063	1	1998	1177	19	15-19	month and year - information complete	completed	24	1345	10	71	2	ever married sample	99	chittagong - rural	chittagong - rural	chittagong	rural	1	183	8	12	41	20	husband not in household	12	not selected	chittagong	rural		3	countryside	chittagong	secondary	4	tube well or borehole		pit latrine with slab	yes	no	no	yes
99 10 8	10	8	1496341	11	2017	1415	43063	10	1993	1126	24	20-24	age - year/month imputed	completed	24	1345	10	71	2	ever married sample	99	chittagong - rural	chittagong - rural	chittagong	rural	1	183	8	12	41	20	husband not in household	12	not selected	chittagong	rural		visitor			secondary	4	not a dejure resident	not a dejure resident	not a dejure resident	not a dejure resident	not a dejure resident	not a dejure resident	not a dejure resident
99 15 2	15	2	1496341	11	2017	1415	43062	12	1984	1020	32	30-34	age - year/month imputed	completed	23	1345	10	71	2	ever married sample	99	chittagong - rural	chittagong - rural	chittagong	rural	1	138	8	12	41	20	1	12	not selected	chittagong	rural		always			secondary	2	tube well or borehole		pit latrine with slab	yes	no	no	no
99 49 8	49	8	1496341	11	2017	1415	43062	3	1999	1191	18	15-19	year and age - month imputed	completed	23	1345	10	71	2	ever married sample	99	chittagong - rural	chittagong - rural	chittagong	rural	1	172	8	12	41	20	husband not in household	12	not selected	chittagong	rural		visitor			secondary	2	not a dejure resident	not a dejure resident	not a dejure resident	not a dejure resident	not a dejure resident	not a dejure resident	not a dejure resident
99 54 4	54	4	1496341	11	2017	1415	43062	1	1989	1069	28	25-29	age - year/month imputed	completed	23	1345	10	71	2	ever married sample	99	chittagong - rural	chittagong - rural	chittagong	rural	1	216	8	12	41	20	3	12	not selected	chittagong	rural		11	countryside	chittagong	secondary	3	tube well or borehole		pit latrine with slab	yes	no	no	yes
99 57 2	57	2	1496341	11	2017	1415	43062	9	1990	1089	27	25-29	age - year/month imputed	completed	23	1345	10	71	2	ever married sample	99	chittagong - rural	chittagong - rural	chittagong	rural	1	138	8	12	41	20	1	12	not selected	chittagong	rural		12	countryside	chittagong	primary	4	tube well or borehole		pit latrine with slab	yes	no	no	yes
99 78 3	78	3	1496341	11	2017	1415	43062	4	1998	1180	19	15-19	month and year - information complete	completed	23	1345	10	71	2	ever married sample	99	chittagong - rural	chittagong - rural	chittagong	rural	1	172	8	12	41	20	husband not in household	12	not selected	chittagong	rural		3	countryside	chittagong	secondary	5	tube well or borehole		pit latrine with slab	yes	no	yes	yes
100 10 2	10	2	1439518	12	2017	1416	43080	1	1997	1165	20	20-24	month and year - information complete	completed	11	1345	9	72	2	ever married sample	100	chittagong - rural	chittagong - rural	chittagong	rural	1	183	10	12	41	20	husband not in household	8	not selected	chittagong	rural		3	countryside	chittagong	higher	no years completed at level v106	tube well or borehole		flush to pit latrine	yes	no	no	yes
100 22 3	22	3	1439518	12	2017	1416	43080	2	1989	1070	28	25-29	age - year/month imputed	completed	11	1345	9	72	2	ever married sample	100	chittagong - rural	chittagong - rural	chittagong	rural	1	172	10	12	41	20	husband not in household	8	not selected	chittagong	rural		10	countryside	chittagong	secondary	4	tube well or borehole		pit latrine with slab	yes	no	no	no
100 41 2	41	2	1439518	12	2017	1416	43082	8	1989	1076	28	25-29	month and year - information complete	completed	13	1345	9	72	2	ever married sample	100	chittagong - rural	chittagong - rural	chittagong	rural	1	183	10	12	41	20	husband not in household	8	not selected	chittagong	rural		11	countryside	chittagong	secondary	3	tube well or borehole		flush to pit latrine	yes	no	no	no
100 48 4	48	4	1439518	12	2017	1416	43080	11	1998	1187	19	15-19	month and year - information complete	completed	11	1345	9	72	2	ever married sample	100	chittagong - rural	chittagong - rural	chittagong	rural	1	138	10	12	41	20	3	8	not selected	chittagong	rural		1	countryside	chittagong	higher	no years completed at level v106	tube well or borehole		flush to septic tank	yes	no	yes	yes
100 67 2	67	2	1439518	12	2017	1416	43081	6	1987	1050	30	30-34	month and year - information complete	completed	12	1345	9	72	2	ever married sample	100	chittagong - rural	chittagong - rural	chittagong	rural	1	156	10	12	41	20	1	8	not selected	chittagong	rural		12	countryside	chittagong	higher	no years completed at level v106	tube well or borehole		ventilated improved pit latrine (vip)	yes	no	no	no
100 89 6	89	6	1439518	12	2017	1416	43081	12	1995	1152	22	20-24	month and year - information complete	completed	12	1345	9	72	2	ever married sample	100	chittagong - rural	chittagong - rural	chittagong	rural	1	183	10	12	41	20	husband not in household	8	not selected	chittagong	rural		always			higher	2	tube well or borehole		flush to septic tank	yes	no	yes	yes
100 95 1	95	1	1439518	12	2017	1416	43081	3	1990	1083	27	25-29	month and year - information complete	completed	12	1345	9	72	2	ever married sample	100	chittagong - rural	chittagong - rural	chittagong	rural	1	138	10	12	41	20	husband not in household	8	not selected	chittagong	rural		0	countryside	chittagong	higher	2	tube well or borehole		ventilated improved pit latrine (vip)	yes	no	yes	yes
101 19 1	19	1	1400283	11	2017	1415	43050	4	1988	1060	29	25-29	month and year - information complete	completed	11	1345	10	71	2	ever married sample	101	chittagong - rural	chittagong - rural	chittagong	rural	1	154	7	15	51	17	husband not in household	12	not selected	chittagong	rural		14	countryside	chittagong	secondary	3	tube well or borehole		pit latrine without slab/open pit	yes	no	yes	yes
101 23 2	23	2	1400283	11	2017	1415	43049	7	1983	1003	34	30-34	age - year/month imputed	completed	10	1345	10	71	2	ever married sample	101	chittagong - rural	chittagong - rural	chittagong	rural	1	122	7	15	51	17	1	12	not selected	chittagong	rural		always			secondary	4	tube well or borehole		flush to pit latrine	yes	no	no	yes
101 38 2	38	2	1400283	11	2017	1415	43050	6	1984	1014	33	30-34	age - year/month imputed	completed	11	1345	10	71	2	ever married sample	101	chittagong - rural	chittagong - rural	chittagong	rural	1	184	7	15	51	17	1	12	not selected	chittagong	rural		5	town	dhaka	higher	2	tube well or borehole		pit latrine with slab	yes	no	yes	yes
101 95 2	95	2	1400283	11	2017	1415	43049	7	1982	991	35	35-39	year and age - month imputed	completed	10	1345	10	71	2	ever married sample	101	chittagong - rural	chittagong - rural	chittagong	rural	1	184	7	15	51	17	1	12	not selected	chittagong	rural		17	countryside	chittagong	secondary	2	tube well or borehole		ventilated improved pit latrine (vip)	yes	no	no	yes
101107 5	107	5	1400283	11	2017	1415	43051	6	1992	1110	25	25-29	age - year/month imputed	completed	12	1345	10	71	2	ever married sample	101	chittagong - rural	chittagong - rural	chittagong	rural	1	122	7	15	51	17	husband not in household	12	not selected	chittagong	rural		visitor			secondary	5	not a dejure resident	not a dejure resident	not a dejure resident	not a dejure resident	not a dejure resident	not a dejure resident	not a dejure resident
102 5 3	5	3	1455435	11	2017	1415	43040	9	1993	1125	24	20-24	age - year/month imputed	completed	1	1345	10	71	2	ever married sample	102	chittagong - rural	chittagong - rural	chittagong	rural	1	154	9	15	51	4	husband not in household	9	not selected	chittagong	rural		10	countryside	dhaka	secondary	3	tube well or borehole		pit latrine without slab/open pit	yes	yes	no	yes
102 43 1	43	1	1455435	11	2017	1415	43040	7	1987	1051	30	30-34	year and age - month imputed	completed	1	1345	10	71	2	ever married sample	102	chittagong - rural	chittagong - rural	chittagong	rural	1	221	9	15	51	4	husband not in household	9	not selected	chittagong	rural		15	countryside	chittagong	secondary	3	tube well or borehole		flush to septic tank	yes	no	yes	yes
102 52 6	52	6	1455435	11	2017	1415	43041	7	1996	1159	21	20-24	age - year/month imputed	completed	2	1345	10	71	2	ever married sample	102	chittagong - rural	chittagong - rural	chittagong	rural	1	184	9	15	51	4	husband not in household	9	not selected	chittagong	rural		4	countryside	chittagong	secondary	5	tube well or borehole		flush to septic tank	yes	no	yes	yes
102 64 3	64	3	1455435	11	2017	1415	43041	12	2000	1212	16	15-19	month and year - information complete	completed	2	1345	10	71	2	ever married sample	102	chittagong - rural	chittagong - rural	chittagong	rural	1	154	9	15	51	4	husband not in household	9	not selected	chittagong	rural		visitor			secondary	3	not a dejure resident	not a dejure resident	not a dejure resident	not a dejure resident	not a dejure resident	not a dejure resident	not a dejure resident
102 69 4	69	4	1455435	11	2017	1415	43040	6	1998	1182	19	15-19	age - year/month imputed	completed	1	1345	10	71	2	ever married sample	102	chittagong - rural	chittagong - rural	chittagong	rural	1	184	9	15	51	4	3	9	not selected	chittagong	rural		2	countryside	chittagong	secondary	3	tube well or borehole		flush to septic tank	yes	no	yes	yes
102 81 1	81	1	1455435	11	2017	1415	43041	4	1982	988	35	35-39	age - year/month imputed	completed	2	1345	10	71	2	ever married sample	102	chittagong - rural	chittagong - rural	chittagong	rural	1	122	9	15	51	4	husband not in household	9	not selected	chittagong	rural		17	countryside	chittagong	primary	5	tube well or borehole		flush to somewhere else	yes	no	yes	yes
102 98 1	98	1	1455435	11	2017	1415	43041	6	1987	1050	30	30-34	age - year/month imputed	completed	2	1345	10	71	2	ever married sample	102	chittagong - rural	chittagong - rural	chittagong	rural	1	184	9	15	51	4	husband not in household	9	not selected	chittagong	rural		14	countryside	chittagong	secondary	4	tube well or borehole		pit latrine with slab	yes	no	no	no
102115 4	115	4	1455435	11	2017	1415	43042	4	1998	1180	19	15-19	month and year - information complete	completed	3	1345	10	71	2	ever married sample	102	chittagong - rural	chittagong - rural	chittagong	rural	1	154	9	15	51	4	husband not in household	9	not selected	chittagong	rural		always			secondary	3	tube well or borehole		flush to septic tank	yes	no	yes	yes
102115 8	115	8	1455435	11	2017	1415	43042	7	2000	1207	17	15-19	month and year - information complete	completed	3	1345	10	71	2	ever married sample	102	chittagong - rural	chittagong - rural	chittagong	rural	1	154	9	15	51	4	husband not in household	9	not selected	chittagong	rural		visitor			secondary	2	not a dejure resident	not a dejure resident	not a dejure resident	not a dejure resident	not a dejure resident	not a dejure resident	not a dejure resident
103 2 2	2	2	1055286	11	2017	1415	43065	6	1997	1170	20	20-24	age - year/month imputed	completed	26	1345	10	71	2	ever married sample	103	chittagong - rural	chittagong - rural	chittagong	rural	1	156	5	12	41	2	1	9	not selected	chittagong	rural		2	countryside	chittagong	higher	2	tube well or borehole		pit latrine without slab/open pit	yes	no	no	no
103 2 5	2	5	1055286	11	2017	1415	43065	12	1991	1104	25	25-29	age - year/month imputed	completed	26	1345	10	71	2	ever married sample	103	chittagong - rural	chittagong - rural	chittagong	rural	1	156	5	12	41	2	4	9	not selected	chittagong	rural		7	countryside	chittagong	secondary	3	tube well or borehole		pit latrine without slab/open pit	yes	no	no	no
103 41 2	41	2	1055286	11	2017	1415	43067	7	1996	1159	21	20-24	age - year/month imputed	completed	28	1345	10	71	2	ever married sample	103	chittagong - rural	chittagong - rural	chittagong	rural	1	138	5	12	41	2	1	9	not selected	chittagong	rural		4	countryside	chittagong	secondary	no years completed at level v106	tube well or borehole		pit latrine without slab/open pit	yes	no	yes	no
103 45 2	45	2	1055286	11	2017	1415	43065	4	1980	964	37	35-39	age - year/month imputed	completed	26	1345	10	71	2	ever married sample	103	chittagong - rural	chittagong - rural	chittagong	rural	1	156	5	12	41	2	1	9	not selected	chittagong	rural		21	countryside	chittagong	primary	5	tube well or borehole		flush to septic tank	yes	no	yes	yes
103 50 2	50	2	1055286	11	2017	1415	43067	11	1989	1079	28	25-29	age - year/month imputed	completed	28	1345	10	71	2	ever married sample	103	chittagong - rural	chittagong - rural	chittagong	rural	1	172	5	12	41	2	1	9	not selected	chittagong	rural		9	countryside	chittagong	secondary	4	tube well or borehole		ventilated improved pit latrine (vip)	yes	no	yes	no
103 58 2	58	2	1055286	11	2017	1415	43065	5	1991	1097	26	25-29	month and year - information complete	completed	26	1345	10	71	2	ever married sample	103	chittagong - rural	chittagong - rural	chittagong	rural	1	216	5	12	41	2	husband not in household	9	not selected	chittagong	rural		visitor			secondary	5	not a dejure resident	not a dejure resident	not a dejure resident	not a dejure resident	not a dejure resident	not a dejure resident	not a dejure resident
103 63 2	63	2	1055286	11	2017	1415	43065	11	1994	1139	23	20-24	age - year/month imputed	completed	26	1345	10	71	2	ever married sample	103	chittagong - rural	chittagong - rural	chittagong	rural	1	138	5	12	41	2	husband not in household	9	not selected	chittagong	rural		7	countryside	chittagong	primary	4	tube well or borehole		flush to septic tank	yes	no	yes	yes
103 67 2	67	2	1055286	11	2017	1415	43067	4	1984	1012	33	30-34	age - year/month imputed	completed	28	1345	10	71	2	ever married sample	103	chittagong - rural	chittagong - rural	chittagong	rural	1	156	5	12	41	2	1	9	not selected	chittagong	rural		9	countryside	chittagong	primary	5	tube well or borehole		pit latrine with slab	yes	no	yes	yes
103 80 4	80	4	1055286	11	2017	1415	43066	2	1994	1130	23	20-24	month and year - information complete	completed	27	1345	10	71	2	ever married sample	103	chittagong - rural	chittagong - rural	chittagong	rural	1	216	5	12	41	2	8	9	not selected	chittagong	rural		0	city	chittagong	higher	2	tube well or borehole		flush to septic tank	yes	no	yes	yes
103 84 3	84	3	1055286	11	2017	1415	43066	12	1998	1188	18	15-19	age - year/month imputed	completed	27	1345	10	71	2	ever married sample	103	chittagong - rural	chittagong - rural	chittagong	rural	1	138	5	12	41	2	husband not in household	9	not selected	chittagong	rural		2	countryside	chittagong	higher	no years completed at level v106	tube well or borehole		flush to pit latrine	yes	no	yes	yes
103 93 1	93	1	1055286	11	2017	1415	43065	4	1986	1036	31	30-34	age - year/month imputed	completed	26	1345	10	71	2	ever married sample	103	chittagong - rural	chittagong - rural	chittagong	rural	1	172	5	12	41	2	husband not in household	9	not selected	chittagong	rural		17	city	dhaka	secondary	2	tube well or borehole		pit latrine with slab	yes	no	no	yes
103 97 2	97	2	1055286	11	2017	1415	43065	11	1986	1043	31	30-34	age - year/month imputed	completed	26	1345	10	71	2	ever married sample	103	chittagong - rural	chittagong - rural	chittagong	rural	1	183	5	12	41	2	1	9	not selected	chittagong	rural		15	countryside	chittagong	secondary	2	tube well or borehole		pit latrine with slab	yes	no	no	no
103102 2	102	2	1055286	11	2017	1415	43067	1	1997	1165	20	20-24	age - year/month imputed	completed	28	1345	10	71	2	ever married sample	103	chittagong - rural	chittagong - rural	chittagong	rural	1	216	5	12	41	2	husband not in household	9	not selected	chittagong	rural		visitor			secondary	3	not a dejure resident	not a dejure resident	not a dejure resident	not a dejure resident	not a dejure resident	not a dejure resident	not a dejure resident
103115 3	115	3	1055286	11	2017	1415	43066	3	1999	1191	18	15-19	month and year - information complete	completed	27	1345	10	71	2	ever married sample	103	chittagong - rural	chittagong - rural	chittagong	rural	1	172	5	12	41	2	husband not in household	9	not selected	chittagong	rural		1	countryside	chittagong	higher	no years completed at level v106	tube well or borehole		pit latrine with slab	yes	no	yes	yes
104 42 2	42	2	1386483	11	2017	1415	43052	5	1999	1193	18	15-19	age - year/month imputed	completed	13	1345	10	71	2	ever married sample	104	chittagong - rural	chittagong - rural	chittagong	rural	1	154	9	15	51	18	1	10	not selected	chittagong	rural		12	countryside	chittagong	primary	5	tube well or borehole		pit latrine without slab/open pit	yes	no	yes	no
104 46 2	46	2	1386483	11	2017	1415	43053	9	1989	1077	28	25-29	age - year/month imputed	completed	14	1345	10	71	2	ever married sample	104	chittagong - rural	chittagong - rural	chittagong	rural	1	201	9	15	51	18	1	10	not selected	chittagong	rural		10	countryside	chittagong	no education		tube well or borehole		pit latrine with slab	yes	no	yes	no
104 50 4	50	4	1386483	11	2017	1415	43054	1	1999	1189	18	15-19	age - year/month imputed	completed	15	1345	10	71	2	ever married sample	104	chittagong - rural	chittagong - rural	chittagong	rural	1	184	9	15	51	18	3	10	not selected	chittagong	rural		3	countryside	chittagong	secondary	3	tube well or borehole		flush to septic tank	yes	no	yes	yes
104 50 6	50	6	1386483	11	2017	1415	43054	5	1999	1193	18	15-19	age - year/month imputed	completed	15	1345	10	71	2	ever married sample	104	chittagong - rural	chittagong - rural	chittagong	rural	1	184	9	15	51	18	husband not in household	10	not selected	chittagong	rural		visitor			secondary	5	not a dejure resident	not a dejure resident	not a dejure resident	not a dejure resident	not a dejure resident	not a dejure resident	not a dejure resident
104 99 2	99	2	1386483	11	2017	1415	43053	11	1991	1103	26	25-29	age - year/month imputed	completed	14	1345	10	71	2	ever married sample	104	chittagong - rural	chittagong - rural	chittagong	rural	1	201	9	15	51	18	1	10	not selected	chittagong	rural		11	countryside	chittagong	secondary	3	tube well or borehole		pit latrine with slab	yes	no	yes	yes
104115 2	115	2	1386483	11	2017	1415	43053	7	1997	1171	20	20-24	age - year/month imputed	completed	14	1345	10	71	2	ever married sample	104	chittagong - rural	chittagong - rural	chittagong	rural	1	122	9	15	51	18	1	10	not selected	chittagong	rural		2	city	dhaka	primary	5	tube well or borehole		flush to pit latrine	yes	no	no	no
105 41 4	41	4	1373291	11	2017	1415	43042	2	1996	1154	21	20-24	month and year - information complete	completed	3	1345	10	71	2	ever married sample	105	chittagong - rural	chittagong - rural	chittagong	rural	1	167	4	11	45	14	3	11	not selected	chittagong	rural		7	countryside	chittagong	secondary	3	tube well or borehole		pit latrine with slab	yes	no	yes	yes
105 61 6	61	6	1373291	11	2017	1415	43040	2	1991	1094	26	25-29	age - year/month imputed	completed	1	1345	10	71	2	ever married sample	105	chittagong - rural	chittagong - rural	chittagong	rural	1	211	4	11	45	14	husband not in household	11	not selected	chittagong	rural		visitor			secondary	1	not a dejure resident	not a dejure resident	not a dejure resident	not a dejure resident	not a dejure resident	not a dejure resident	not a dejure resident
105 70 2	70	2	1373291	11	2017	1415	43041	1	1992	1105	25	25-29	age - year/month imputed	completed	2	1345	10	71	2	ever married sample	105	chittagong - rural	chittagong - rural	chittagong	rural	1	211	4	11	45	14	1	11	not selected	chittagong	rural		8	town	chittagong	secondary	4	tube well or borehole		pit latrine with slab	yes	no	yes	yes
105109 3	109	3	1373291	11	2017	1415	43042	5	1997	1169	20	20-24	age - year/month imputed	completed	3	1345	10	71	2	ever married sample	105	chittagong - rural	chittagong - rural	chittagong	rural	1	167	4	11	45	14	husband not in household	11	not selected	chittagong	rural		visitor			primary	4	not a dejure resident	not a dejure resident	not a dejure resident	not a dejure resident	not a dejure resident	not a dejure resident	not a dejure resident
105113 5	113	5	1373291	11	2017	1415	43042	11	1996	1163	21	20-24	age - year/month imputed	completed	3	1345	10	71	2	ever married sample	105	chittagong - rural	chittagong - rural	chittagong	rural	1	211	4	11	45	14	husband not in household	11	not selected	chittagong	rural		7	countryside	chittagong	secondary	3	tube well or borehole		pit latrine with slab	no	no	no	no
105137 4	137	4	1373291	11	2017	1415	43042	8	1996	1160	21	20-24	age - year/month imputed	completed	3	1345	10	71	2	ever married sample	105	chittagong - rural	chittagong - rural	chittagong	rural	1	169	4	11	45	14	3	11	not selected	chittagong	rural		3	countryside	chittagong	secondary	2	tube well or borehole		flush to septic tank	yes	no	no	no
105142 2	142	2	1373291	11	2017	1415	43041	1	1994	1129	23	20-24	month and year - information complete	completed	2	1345	10	71	2	ever married sample	105	chittagong - rural	chittagong - rural	chittagong	rural	1	169	4	11	45	14	1	11	not selected	chittagong	rural		3	countryside	chittagong	secondary	2	tube well or borehole		pit latrine with slab	yes	no	yes	no
106 58 2	58	2	1479001	11	2017	1415	43047	4	1988	1060	29	25-29	age - year/month imputed	completed	8	1345	10	71	2	ever married sample	106	chittagong - rural	chittagong - rural	chittagong	rural	1	154	7	15	51	19	1	8	not selected	chittagong	rural		always			secondary	3	tube well or borehole		flush to septic tank	yes	no	yes	yes
106 63 3	63	3	1479001	11	2017	1415	43048	12	1995	1152	21	20-24	month and year - information complete	completed	9	1345	10	71	2	ever married sample	106	chittagong - rural	chittagong - rural	chittagong	rural	1	221	7	15	51	19	husband not in household	8	not selected	chittagong	rural		visitor			higher	2	not a dejure resident	not a dejure resident	not a dejure resident	not a dejure resident	not a dejure resident	not a dejure resident	not a dejure resident
106 63 8	63	8	1479001	11	2017	1415	43048	3	1997	1167	20	20-24	month and year - information complete	completed	9	1345	10	71	2	ever married sample	106	chittagong - rural	chittagong - rural	chittagong	rural	1	221	7	15	51	19	husband not in household	8	not selected	chittagong	rural		visitor			higher	2	not a dejure resident	not a dejure resident	not a dejure resident	not a dejure resident	not a dejure resident	not a dejure resident	not a dejure resident
106145 2	145	2	1479001	11	2017	1415	43048	10	1982	994	35	35-39	age - year/month imputed	completed	9	1345	10	71	2	ever married sample	106	chittagong - rural	chittagong - rural	chittagong	rural	1	122	7	15	51	19	1	8	not selected	chittagong	rural		21	countryside	chittagong	primary	3	tube well or borehole		pit latrine without slab/open pit	yes	no	yes	yes
107 10 3	10	3	809501	11	2017	1415	43068	4	1995	1144	22	20-24	age - year/month imputed	completed	29	1345	10	71	2	ever married sample	107	chittagong - rural	chittagong - rural	chittagong	rural	1	216	10	12	41	19	husband not in household	10	not selected	chittagong	rural		2	countryside	chittagong	secondary	1	tube well or borehole		ventilated improved pit latrine (vip)	yes	no	yes	no
107 10 5	10	5	809501	11	2017	1415	43068	12	1994	1140	22	20-24	month and year - information complete	completed	29	1345	10	71	2	ever married sample	107	chittagong - rural	chittagong - rural	chittagong	rural	1	216	10	12	41	19	husband not in household	10	not selected	chittagong	rural		4	countryside	chittagong	secondary	4	tube well or borehole		ventilated improved pit latrine (vip)	yes	no	yes	no
107 40 2	40	2	809501	11	2017	1415	43068	3	1990	1083	27	25-29	age - year/month imputed	completed	29	1345	10	71	2	ever married sample	107	chittagong - rural	chittagong - rural	chittagong	rural	1	172	10	12	41	19	1	10	not selected	chittagong	rural		11	countryside	chittagong	primary	5	tube well or borehole		pit latrine with slab	no	no	no	no
107 69 4	69	4	809501	11	2017	1415	43069	7	1998	1183	19	15-19	age - year/month imputed	completed	30	1345	10	71	2	ever married sample	107	chittagong - rural	chittagong - rural	chittagong	rural	1	138	10	12	41	19	3	10	not selected	chittagong	rural		3	countryside	chittagong	higher	no years completed at level v106	tube well or borehole		flush to pit latrine	yes	no	no	no
107 73 4	73	4	809501	11	2017	1415	43069	2	1999	1190	18	15-19	age - year/month imputed	completed	30	1345	10	71	2	ever married sample	107	chittagong - rural	chittagong - rural	chittagong	rural	1	156	10	12	41	19	3	10	not selected	chittagong	rural		3	countryside	chittagong	secondary	4	tube well or borehole		ventilated improved pit latrine (vip)	yes	no	yes	no
107 80 2	80	2	809501	11	2017	1415	43068	9	1986	1041	31	30-34	age - year/month imputed	completed	29	1345	10	71	2	ever married sample	107	chittagong - rural	chittagong - rural	chittagong	rural	1	183	10	12	41	19	1	10	not selected	chittagong	rural		15	countryside	chittagong	primary	5	tube well or borehole		pit latrine with slab	no	no	no	no
107 84 2	84	2	809501	11	2017	1415	43069	8	1995	1148	22	20-24	month and year - information complete	completed	30	1345	10	71	2	ever married sample	107	chittagong - rural	chittagong - rural	chittagong	rural	1	216	10	12	41	19	husband not in household	10	not selected	chittagong	rural		6	countryside	chittagong	higher	no years completed at level v106	tube well or borehole		flush to septic tank	yes	no	no	yes
107 99 4	99	4	809501	11	2017	1415	43069	11	1996	1163	21	20-24	age - year/month imputed	completed	30	1345	10	71	2	ever married sample	107	chittagong - rural	chittagong - rural	chittagong	rural	1	183	10	12	41	19	3	10	not selected	chittagong	rural		4	countryside	chittagong	secondary	3	tube well or borehole		flush to septic tank	yes	no	yes	no
107110 5	110	5	809501	11	2017	1415	43069	9	1992	1113	25	25-29	age - year/month imputed	completed	30	1345	10	71	2	ever married sample	107	chittagong - rural	chittagong - rural	chittagong	rural	1	156	10	12	41	19	husband not in household	10	not selected	chittagong	rural		always			secondary	2	tube well or borehole		ventilated improved pit latrine (vip)	yes	no	no	yes
108 9 4	9	4	1383236	12	2017	1416	43082	5	1996	1157	21	20-24	age - year/month imputed	completed	13	1345	9	72	2	ever married sample	108	chittagong - rural	chittagong - rural	chittagong	rural	1	197	7	18	52	14	3	11	not selected	chittagong	rural		3	countryside	chittagong	primary	5	tube well or borehole		pit latrine without slab/open pit	yes	no	no	no
108 13 3	13	3	1383236	12	2017	1416	43081	3	1995	1143	22	20-24	age - year/month imputed	completed	12	1345	9	72	2	ever married sample	108	chittagong - rural	chittagong - rural	chittagong	rural	1	197	7	18	52	14	husband not in household	11	not selected	chittagong	rural		8	countryside	chittagong	secondary	no years completed at level v106	tube well or borehole		flush to septic tank	yes	no	yes	no
108 13 6	13	6	1383236	12	2017	1416	43081	6	1996	1158	21	20-24	age - year/month imputed	completed	12	1345	9	72	2	ever married sample	108	chittagong - rural	chittagong - rural	chittagong	rural	1	197	7	18	52	14	husband not in household	11	not selected	chittagong	rural		4	countryside	chittagong	secondary	3	tube well or borehole		flush to septic tank	yes	no	yes	no
108 13 8	13	8	1383236	12	2017	1416	43082	3	1987	1047	30	30-34	age - year/month imputed	completed	13	1345	9	72	2	ever married sample	108	chittagong - rural	chittagong - rural	chittagong	rural	3	197	7	18	52	14	husband not in household	11	not selected	chittagong	rural		1	city	chittagong	secondary	3	tube well or borehole		flush to septic tank	yes	no	yes	no
108 18 2	18	2	1383236	12	2017	1416	43081	12	1992	1116	25	25-29	age - year/month imputed	completed	12	1345	9	72	2	ever married sample	108	chittagong - rural	chittagong - rural	chittagong	rural	1	197	7	18	52	14	1	11	not selected	chittagong	rural		9	countryside	chittagong	secondary	3	tube well or borehole		pit latrine with slab	yes	no	no	no
108 42 4	42	4	1383236	12	2017	1416	43082	1	1993	1117	24	20-24	month and year - information complete	completed	13	1345	9	72	2	ever married sample	108	chittagong - rural	chittagong - rural	chittagong	rural	2	124	7	18	52	14	3	11	not selected	chittagong	rural		3	countryside	chittagong	higher	3	tube well or borehole		flush to septic tank	yes	no	yes	yes
108 47 5	47	5	1383236	12	2017	1416	43081	9	1996	1161	21	20-24	month and year - information complete	completed	12	1345	9	72	2	ever married sample	108	chittagong - rural	chittagong - rural	chittagong	rural	1	124	7	18	52	14	husband not in household	11	not selected	chittagong	rural		visitor			higher	no years completed at level v106	not a dejure resident	not a dejure resident	not a dejure resident	not a dejure resident	not a dejure resident	not a dejure resident	not a dejure resident
108 65 3	65	3	1383236	12	2017	1416	43082	2	1986	1034	31	30-34	age - year/month imputed	completed	13	1345	9	72	2	ever married sample	108	chittagong - rural	chittagong - rural	chittagong	rural	1	144	7	18	52	14	husband not in household	11	not selected	chittagong	rural		visitor			secondary	3	not a dejure resident	not a dejure resident	not a dejure resident	not a dejure resident	not a dejure resident	not a dejure resident	not a dejure resident
108 80 5	80	5	1383236	12	2017	1416	43081	5	1991	1097	26	25-29	age - year/month imputed	completed	12	1345	9	72	2	ever married sample	108	chittagong - rural	chittagong - rural	chittagong	rural	1	144	7	18	52	14	husband not in household	11	not selected	chittagong	rural		visitor			primary	5	not a dejure resident	not a dejure resident	not a dejure resident	not a dejure resident	not a dejure resident	not a dejure resident	not a dejure resident
108136 5	136	5	1383236	12	2017	1416	43083	10	1997	1174	20	20-24	age - year/month imputed	completed	14	1345	9	72	2	ever married sample	108	chittagong - rural	chittagong - rural	chittagong	rural	1	171	7	18	52	14	husband not in household	11	not selected	chittagong	rural		2	countryside	chittagong	secondary	1	tube well or borehole		ventilated improved pit latrine (vip)	yes	no	no	no
108141 5	141	5	1383236	12	2017	1416	43082	8	1995	1148	22	20-24	age - year/month imputed	completed	13	1345	9	72	2	ever married sample	108	chittagong - rural	chittagong - rural	chittagong	rural	1	171	7	18	52	14	husband not in household	11	not selected	chittagong	rural		8	countryside	chittagong	secondary	3	tube well or borehole		pit latrine without slab/open pit	yes	no	no	no
109 7 4	7	4	1494326	1	2018	1417	43106	1	1997	1165	21	20-24	year and age - month imputed	completed	6	1345	8	73	2	ever married sample	109	chittagong - rural	chittagong - rural	chittagong	rural	1	134	8	20	43	14	husband not in household	17	not selected	chittagong	rural		3	countryside	chittagong	secondary	5	tube well or borehole		flush to pit latrine	yes	no	yes	yes
109 21 2	21	2	1494326	1	2018	1417	43106	9	1991	1101	26	25-29	age - year/month imputed	completed	6	1345	8	73	2	ever married sample	109	chittagong - rural	chittagong - rural	chittagong	rural	1	147	8	20	43	14	1	17	not selected	chittagong	rural		8	countryside	chittagong	secondary	3	tube well or borehole		flush to pit latrine	yes	no	no	no
109 24 2	24	2	1494326	1	2018	1417	43106	6	1999	1194	18	15-19	age - year/month imputed	completed	6	1345	8	73	2	ever married sample	109	chittagong - rural	chittagong - rural	chittagong	rural	1	188	8	20	43	14	1	17	not selected	chittagong	rural		3	countryside	chittagong	secondary	2	tube well or borehole		pit latrine with slab	no	no	no	no
109 28 2	28	2	1494326	1	2018	1417	43107	4	1982	988	35	35-39	age - year/month imputed	completed	7	1345	8	73	2	ever married sample	109	chittagong - rural	chittagong - rural	chittagong	rural	1	225	8	20	43	14	1	17	not selected	chittagong	rural		always			primary	5	tube well or borehole		pit latrine without slab/open pit	yes	no	no	no
109 31 4	31	4	1494326	1	2018	1417	43107	12	1994	1140	23	20-24	month and year - information complete	completed	7	1345	8	73	2	ever married sample	109	chittagong - rural	chittagong - rural	chittagong	rural	1	134	8	20	43	14	3	17	not selected	chittagong	rural		3	countryside	chittagong	higher	2	tube well or borehole		flush to septic tank	yes	no	no	no
109 38 2	38	2	1494326	1	2018	1417	43106	2	1990	1082	27	25-29	age - year/month imputed	completed	6	1345	8	73	2	ever married sample	109	chittagong - rural	chittagong - rural	chittagong	rural	1	225	8	20	43	14	1	17	not selected	chittagong	rural		11	countryside	chittagong	secondary	1	tube well or borehole		pit latrine without slab/open pit	yes	no	no	no
109 45 4	45	4	1494326	1	2018	1417	43107	9	1998	1185	19	15-19	age - year/month imputed	completed	7	1345	8	73	2	ever married sample	109	chittagong - rural	chittagong - rural	chittagong	rural	2	147	8	20	43	14	3	17	not selected	chittagong	rural		4	countryside	chittagong	primary	4	tube well or borehole		pit latrine without slab/open pit	yes	no	no	no
109 52 2	52	2	1494326	1	2018	1417	43106	7	1988	1063	29	25-29	age - year/month imputed	completed	6	1345	8	73	2	ever married sample	109	chittagong - rural	chittagong - rural	chittagong	rural	1	209	8	20	43	14	1	17	not selected	chittagong	rural		always			primary	5	tube well or borehole		pit latrine without slab/open pit	no	no	no	no
109 55 2	55	2	1494326	1	2018	1417	43108	4	1998	1180	19	15-19	age - year/month imputed	completed	8	1345	8	73	2	ever married sample	109	chittagong - rural	chittagong - rural	chittagong	rural	1	134	8	20	43	14	1	17	not selected	chittagong	rural		4	countryside	chittagong	primary	5	tube well or borehole		pit latrine without slab/open pit	yes	no	no	no
109 62 2	62	2	1494326	1	2018	1417	43106	7	1993	1123	24	20-24	age - year/month imputed	completed	6	1345	8	73	2	ever married sample	109	chittagong - rural	chittagong - rural	chittagong	rural	2	134	8	20	43	14	1	17	not selected	chittagong	rural		6	countryside	chittagong	secondary	1	tube well or borehole		pit latrine with slab	yes	no	no	no
109 62 8	62	8	1494326	1	2018	1417	43106	1	1993	1117	25	25-29	year and age - month imputed	completed	6	1345	8	73	2	ever married sample	109	chittagong - rural	chittagong - rural	chittagong	rural	1	134	8	20	43	14	9	17	not selected	chittagong	rural		always			secondary	4	tube well or borehole		pit latrine with slab	yes	no	no	no
109 66 2	66	2	1494326	1	2018	1417	43106	10	1988	1066	29	25-29	age - year/month imputed	completed	6	1345	8	73	2	ever married sample	109	chittagong - rural	chittagong - rural	chittagong	rural	1	188	8	20	43	14	1	17	not selected	chittagong	rural		12	countryside	chittagong	primary	4	tube well or borehole		pit latrine with slab	yes	no	no	no
109 69 2	69	2	1494326	1	2018	1417	43108	9	1982	993	35	35-39	age - year/month imputed	completed	8	1345	8	73	2	ever married sample	109	chittagong - rural	chittagong - rural	chittagong	rural	1	147	8	20	43	14	1	17	not selected	chittagong	rural		always			secondary	no years completed at level v106	tube well or borehole		pit latrine without slab/open pit	yes	no	no	no
109 73 2	73	2	1494326	1	2018	1417	43107	3	1992	1107	25	25-29	age - year/month imputed	completed	7	1345	8	73	2	ever married sample	109	chittagong - rural	chittagong - rural	chittagong	rural	1	225	8	20	43	14	1	17	not selected	chittagong	rural		always			primary	5	tube well or borehole		pit latrine without slab/open pit	yes	no	no	no
109 97 2	97	2	1494326	1	2018	1417	43107	7	1980	967	37	35-39	age - year/month imputed	completed	7	1345	8	73	2	ever married sample	109	chittagong - rural	chittagong - rural	chittagong	rural	1	209	8	20	43	14	1	17	not selected	chittagong	rural		23	countryside	chittagong	primary	5	tube well or borehole		pit latrine without slab/open pit	yes	no	yes	no
109 97 6	97	6	1494326	1	2018	1417	43107	5	1995	1145	22	20-24	month and year - information complete	completed	7	1345	8	73	2	ever married sample	109	chittagong - rural	chittagong - rural	chittagong	rural	1	209	8	20	43	14	husband not in household	17	not selected	chittagong	rural		visitor			secondary	3	not a dejure resident	not a dejure resident	not a dejure resident	not a dejure resident	not a dejure resident	not a dejure resident	not a dejure resident
109103 2	103	2	1494326	1	2018	1417	43107	12	1984	1020	33	30-34	age - year/month imputed	completed	7	1345	8	73	2	ever married sample	109	chittagong - rural	chittagong - rural	chittagong	rural	1	225	8	20	43	14	1	17	not selected	chittagong	rural		8	countryside	chittagong	secondary	5	tube well or borehole		pit latrine without slab/open pit	yes	no	no	no
110 3 2	3	2	1125638	1	2018	1417	43112	9	1987	1053	30	30-34	age - year/month imputed	completed	12	1345	8	73	2	ever married sample	110	chittagong - rural	chittagong - rural	chittagong	rural	1	210	5	23	60	10	1	17	not selected	chittagong	rural		13	countryside	chittagong	primary	5	tube well or borehole		pit latrine without slab/open pit	no	no	no	no
110 7 1	7	1	1125638	1	2018	1417	43114	10	1995	1150	22	20-24	age - year/month imputed	completed	14	1345	8	73	2	ever married sample	110	chittagong - rural	chittagong - rural	chittagong	rural	1	172	5	23	60	10	husband not in household	17	not selected	chittagong	rural		7	countryside	chittagong	primary	5	tube well or borehole		pit latrine with slab	yes	yes	no	yes
110 10 2	10	2	1125638	1	2018	1417	43112	6	1994	1134	23	20-24	age - year/month imputed	completed	12	1345	8	73	2	ever married sample	110	chittagong - rural	chittagong - rural	chittagong	rural	1	124	5	23	60	10	1	17	not selected	chittagong	rural		always			secondary	3	tube well or borehole		hanging toilet/latrine	no	no	no	no
110 38 2	38	2	1125638	1	2018	1417	43112	5	1991	1097	26	25-29	age - year/month imputed	completed	12	1345	8	73	2	ever married sample	110	chittagong - rural	chittagong - rural	chittagong	rural	1	172	5	23	60	10	1	17	not selected	chittagong	rural		8	countryside	chittagong	primary	2	tube well or borehole		pit latrine with slab	yes	no	no	no
110 45 2	45	2	1125638	1	2018	1417	43113	7	1997	1171	20	20-24	age - year/month imputed	completed	13	1345	8	73	2	ever married sample	110	chittagong - rural	chittagong - rural	chittagong	rural	1	124	5	23	60	10	3	17	not selected	chittagong	rural		always			primary	3	tube well or borehole		pit latrine without slab/open pit	yes	no	yes	no
110 55 2	55	2	1125638	1	2018	1417	43112	6	1997	1170	20	20-24	age - year/month imputed	completed	12	1345	8	73	2	ever married sample	110	chittagong - rural	chittagong - rural	chittagong	rural	1	172	5	23	60	10	1	17	not selected	chittagong	rural		6	countryside	chittagong	no education		tube well or borehole		pit latrine without slab/open pit	yes	no	no	no
110 83 2	83	2	1125638	1	2018	1417	43114	1	1996	1153	22	20-24	year and age - month imputed	completed	14	1345	8	73	2	ever married sample	110	chittagong - rural	chittagong - rural	chittagong	rural	1	210	5	23	60	10	1	17	not selected	chittagong	rural		always			primary	5	tube well or borehole		pit latrine without slab/open pit	yes	no	no	no
110 94 2	94	2	1125638	1	2018	1417	43114	8	1997	1172	20	20-24	age - year/month imputed	completed	14	1345	8	73	2	ever married sample	110	chittagong - rural	chittagong - rural	chittagong	rural	1	124	5	23	60	10	1	17	not selected	chittagong	rural		1	countryside	chittagong	primary	5	tube well or borehole		pit latrine without slab/open pit	yes	no	no	no
110 97 2	97	2	1125638	1	2018	1417	43114	1	2003	1237	15	15-19	age - year/month imputed	completed	14	1345	8	73	2	ever married sample	110	chittagong - rural	chittagong - rural	chittagong	rural	1	124	5	23	60	10	1	17	not selected	chittagong	rural		0	countryside	chittagong	primary	5	tube well or borehole		pit latrine without slab/open pit	yes	no	no	no
111 4 2	4	2	1454671	1	2018	1417	43112	6	1985	1026	32	30-34	age - year/month imputed	completed	12	1345	8	73	2	ever married sample	111	chittagong - rural	chittagong - rural	chittagong	rural	1	209	6	20	43	19	1	14	not selected	chittagong	rural		16	countryside	chittagong	primary	5	tube well or borehole		flush to septic tank	yes	no	no	no
111 9 2	9	2	1454671	1	2018	1417	43111	5	1991	1097	26	25-29	age - year/month imputed	completed	11	1345	8	73	2	ever married sample	111	chittagong - rural	chittagong - rural	chittagong	rural	1	225	6	20	43	19	1	14	not selected	chittagong	rural		always			secondary	3	tube well or borehole		pit latrine without slab/open pit	no	no	no	no
111 17 2	17	2	1454671	1	2018	1417	43111	8	1995	1148	22	20-24	age - year/month imputed	completed	11	1345	8	73	2	ever married sample	111	chittagong - rural	chittagong - rural	chittagong	rural	1	188	6	20	43	19	1	14	not selected	chittagong	rural		6	countryside	chittagong	secondary	4	tube well or borehole		pit latrine with slab	yes	no	no	no
111 56 2	56	2	1454671	1	2018	1417	43112	3	1997	1167	20	20-24	age - year/month imputed	completed	12	1345	8	73	2	ever married sample	111	chittagong - rural	chittagong - rural	chittagong	rural	1	134	6	20	43	19	1	14	not selected	chittagong	rural		3	countryside	chittagong	primary	2	tube well or borehole		pit latrine without slab/open pit	no	no	no	no
111 64 2	64	2	1454671	1	2018	1417	43110	8	1982	992	35	35-39	age - year/month imputed	completed	10	1345	8	73	2	ever married sample	111	chittagong - rural	chittagong - rural	chittagong	rural	1	134	6	20	43	19	1	14	not selected	chittagong	rural		20	countryside	chittagong	no education		tube well or borehole		pit latrine without slab/open pit	no	no	no	no
111 90 2	90	2	1454671	1	2018	1417	43110	1	1993	1117	25	25-29	age - year/month imputed	completed	10	1345	8	73	2	ever married sample	111	chittagong - rural	chittagong - rural	chittagong	rural	1	209	6	20	43	19	1	14	not selected	chittagong	rural		7	countryside	chittagong	secondary	4	tube well or borehole		pit latrine with slab	no	no	no	no
111 94 2	94	2	1454671	1	2018	1417	43110	1	1991	1093	27	25-29	year and age - month imputed	completed	10	1345	8	73	2	ever married sample	111	chittagong - rural	chittagong - rural	chittagong	rural	2	225	6	20	43	19	1	14	not selected	chittagong	rural		8	countryside	chittagong	primary	5	tube well or borehole		flush to somewhere else	yes	no	no	no
111107 2	107	2	1454671	1	2018	1417	43110	3	1993	1119	24	20-24	age - year/month imputed	completed	10	1345	8	73	2	ever married sample	111	chittagong - rural	chittagong - rural	chittagong	rural	1	188	6	20	43	19	1	14	not selected	chittagong	rural		7	countryside	chittagong	secondary	1	tube well or borehole		pit latrine without slab/open pit	no	no	no	no
111115 1	115	1	1454671	1	2018	1417	43112	12	1997	1176	20	20-24	age - year/month imputed	completed	12	1345	8	73	2	ever married sample	111	chittagong - rural	chittagong - rural	chittagong	rural	1	147	6	20	43	19	husband not in household	14	not selected	chittagong	rural		1	countryside	chittagong	higher	2	tube well or borehole		pit latrine with slab	yes	no	no	yes
111120 2	120	2	1454671	1	2018	1417	43111	4	1993	1120	24	20-24	age - year/month imputed	completed	11	1345	8	73	2	ever married sample	111	chittagong - rural	chittagong - rural	chittagong	rural	1	209	6	20	43	19	1	14	not selected	chittagong	rural		5	countryside	chittagong	secondary	4	tube well or borehole		flush to somewhere else	yes	no	yes	no
111128 7	128	7	1454671	1	2018	1417	43111	1	1994	1129	24	20-24	month and year - information complete	completed	11	1345	8	73	2	ever married sample	111	chittagong - rural	chittagong - rural	chittagong	rural	1	134	6	20	43	19	husband not in household	14	not selected	chittagong	rural		visitor			higher	2	not a dejure resident	not a dejure resident	not a dejure resident	not a dejure resident	not a dejure resident	not a dejure resident	not a dejure resident
112 10 2	10	2	1395469	1	2018	1417	43102	1	1984	1009	34	30-34	year and age - month imputed	completed	2	1345	8	73	2	ever married sample	112	chittagong - rural	chittagong - rural	chittagong	rural	1	155	5	23	60	14	1	24	not selected	chittagong	rural		always			higher	2	tube well or borehole		flush to septic tank	yes	no	yes	yes
112 34 2	34	2	1395469	1	2018	1417	43102	9	1984	1017	33	30-34	age - year/month imputed	completed	2	1345	8	73	2	ever married sample	112	chittagong - rural	chittagong - rural	chittagong	rural	1	155	5	23	60	14	1	24	not selected	chittagong	rural		18	countryside	chittagong	secondary	2	public tap/standpipe		pit latrine with slab	yes	no	no	no
112 63 2	63	2	1395469	1	2018	1417	43102	1	1994	1129	24	20-24	age - year/month imputed	completed	2	1345	8	73	2	ever married sample	112	chittagong - rural	chittagong - rural	chittagong	rural	1	210	5	23	60	14	1	24	not selected	chittagong	rural		6	countryside	chittagong	primary	5	tube well or borehole		pit latrine without slab/open pit	yes	no	no	no
112 75 7	75	7	1395469	1	2018	1417	43104	9	1995	1149	22	20-24	month and year - information complete	completed	4	1345	8	73	2	ever married sample	112	chittagong - rural	chittagong - rural	chittagong	rural	1	172	5	23	60	14	6	24	not selected	chittagong	rural		4	countryside	chittagong	secondary	5	tube well or borehole		flush to septic tank	yes	no	yes	yes
112 75 10	75	10	1395469	1	2018	1417	43104	10	1994	1138	23	20-24	month and year - information complete	completed	4	1345	8	73	2	ever married sample	112	chittagong - rural	chittagong - rural	chittagong	rural	1	172	5	23	60	14	husband not in household	24	not selected	chittagong	rural		4	countryside	chittagong	higher	2	tube well or borehole		flush to septic tank	yes	no	yes	yes
112 80 2	80	2	1395469	1	2018	1417	43102	7	1998	1183	19	15-19	month and year - information complete	completed	2	1345	8	73	2	ever married sample	112	chittagong - rural	chittagong - rural	chittagong	rural	1	124	5	23	60	14	1	24	not selected	chittagong	rural		1	countryside	chittagong	higher	no years completed at level v106	tube well or borehole		flush to septic tank	yes	no	no	no
112 92 2	92	2	1395469	1	2018	1417	43103	12	1994	1140	23	20-24	age - year/month imputed	completed	3	1345	8	73	2	ever married sample	112	chittagong - rural	chittagong - rural	chittagong	rural	1	210	5	23	60	14		24	not selected	chittagong	rural		2	countryside	chittagong	secondary	1	tube well or borehole		pit latrine without slab/open pit	yes	no	no	no
112122 5	122	5	1395469	1	2018	1417	43103	3	1998	1179	19	15-19	age - year/month imputed	completed	3	1345	8	73	2	ever married sample	112	chittagong - rural	chittagong - rural	chittagong	rural	1	124	5	23	60	14	4	24	not selected	chittagong	rural		3	countryside	chittagong	secondary	3	tube well or borehole		pit latrine without slab/open pit	no	no	no	no
112127 10	127	10	1395469	1	2018	1417	43103	11	1998	1187	19	15-19	age - year/month imputed	completed	3	1345	8	73	2	ever married sample	112	chittagong - rural	chittagong - rural	chittagong	rural	1	172	5	23	60	14	husband not in household	24	not selected	chittagong	rural		2	town	chittagong	higher	no years completed at level v106	tube well or borehole		flush to septic tank	yes	no	yes	yes
112139 4	139	4	1395469	1	2018	1417	43103	2	1993	1118	24	20-24	age - year/month imputed	completed	3	1345	8	73	2	ever married sample	112	chittagong - rural	chittagong - rural	chittagong	rural	1	210	5	23	60	14	3	24	not selected	chittagong	rural		5	countryside	chittagong	secondary	5	tube well or borehole		ventilated improved pit latrine (vip)	yes	no	yes	yes
112151 2	151	2	1395469	1	2018	1417	43103	2	1976	914	41	40-44	age - year/month imputed	completed	3	1345	8	73	2	ever married sample	112	chittagong - rural	chittagong - rural	chittagong	rural	1	124	5	23	60	14	1	24	not selected	chittagong	rural		27	countryside	chittagong	primary	5	tube well or borehole		pit latrine without slab/open pit	no	no	no	no
112151 5	151	5	1395469	1	2018	1417	43103	12	1994	1140	23	20-24	month and year - information complete	completed	3	1345	8	73	2	ever married sample	112	chittagong - rural	chittagong - rural	chittagong	rural	1	124	5	23	60	14	husband not in household	24	not selected	chittagong	rural		visitor			secondary	4	not a dejure resident	not a dejure resident	not a dejure resident	not a dejure resident	not a dejure resident	not a dejure resident	not a dejure resident
112163 2	163	2	1395469	1	2018	1417	43103	2	1977	926	40	40-44	month and year - information complete	completed	3	1345	8	73	2	ever married sample	112	chittagong - rural	chittagong - rural	chittagong	rural	1	172	5	23	60	14	1	24	not selected	chittagong	rural		19	countryside	chittagong	higher	6	tube well or borehole		flush to septic tank	yes	no	yes	yes
113 4 3	4	3	1454671	12	2017	1416	43095	7	1991	1099	26	25-29	age - year/month imputed	completed	26	1345	9	72	2	ever married sample	113	chittagong - rural	chittagong - rural	chittagong	rural	1	155	7	23	60	14	husband not in household	14	not selected	chittagong	rural		visitor			primary	5	not a dejure resident	not a dejure resident	not a dejure resident	not a dejure resident	not a dejure resident	not a dejure resident	not a dejure resident
113 12 2	12	2	1454671	12	2017	1416	43095	11	1993	1127	24	20-24	age - year/month imputed	completed	26	1345	9	72	2	ever married sample	113	chittagong - rural	chittagong - rural	chittagong	rural	1	172	7	23	60	14	1	14	not selected	chittagong	rural		8	countryside	chittagong	primary	5	tube well or borehole		pit latrine without slab/open pit	yes	no	yes	no
113 34 2	34	2	1454671	12	2017	1416	43095	5	1980	965	37	35-39	age - year/month imputed	completed	26	1345	9	72	2	ever married sample	113	chittagong - rural	chittagong - rural	chittagong	rural	1	172	7	23	60	14	husband not in household	14	not selected	chittagong	rural		19	countryside	chittagong	no education		tube well or borehole		pit latrine with slab	no	no	no	no
113 42 2	42	2	1454671	12	2017	1416	43095	6	1994	1134	23	20-24	month and year - information complete	completed	26	1345	9	72	2	ever married sample	113	chittagong - rural	chittagong - rural	chittagong	rural	1	210	7	23	60	14	1	14	not selected	chittagong	rural		2	countryside	chittagong	secondary	5	tube well or borehole		pit latrine with slab	yes	no	no	yes
113 51 2	51	2	1454671	12	2017	1416	43096	6	1999	1194	18	15-19	age - year/month imputed	completed	27	1345	9	72	2	ever married sample	113	chittagong - rural	chittagong - rural	chittagong	rural	1	124	7	23	60	14	1	14	not selected	chittagong	rural		2	countryside	chittagong	primary	2	tube well or borehole		pit latrine without slab/open pit	no	no	no	no
113 55 2	55	2	1454671	12	2017	1416	43095	7	1979	955	38	35-39	age - year/month imputed	completed	26	1345	9	72	2	ever married sample	113	chittagong - rural	chittagong - rural	chittagong	rural	1	172	7	23	60	14	1	14	not selected	chittagong	rural		always			no education		tube well or borehole		pit latrine without slab/open pit	no	no	no	no
113 59 2	59	2	1454671	12	2017	1416	43095	1	1994	1129	23	20-24	age - year/month imputed	completed	26	1345	9	72	2	ever married sample	113	chittagong - rural	chittagong - rural	chittagong	rural	1	210	7	23	60	14	1	14	not selected	chittagong	rural		7	countryside	chittagong	secondary	1	tube well or borehole		flush to septic tank	yes	no	no	yes
113 63 2	63	2	1454671	12	2017	1416	43095	3	1988	1059	29	25-29	age - year/month imputed	completed	26	1345	9	72	2	ever married sample	113	chittagong - rural	chittagong - rural	chittagong	rural	1	124	7	23	60	14	1	14	not selected	chittagong	rural		always			no education		tube well or borehole		pit latrine without slab/open pit	no	no	no	no
113 72 3	72	3	1454671	12	2017	1416	43096	8	1995	1148	22	20-24	age - year/month imputed	completed	27	1345	9	72	2	ever married sample	113	chittagong - rural	chittagong - rural	chittagong	rural	1	124	7	23	60	14	husband not in household	14	not selected	chittagong	rural		3	countryside	chittagong	secondary	4	tube well or borehole		pit latrine without slab/open pit	yes	no	no	no
113 85 4	85	4	1454671	12	2017	1416	43097	12	1986	1044	31	30-34	age - year/month imputed	completed	28	1345	9	72	2	ever married sample	113	chittagong - rural	chittagong - rural	chittagong	rural	1	210	7	23	60	14	husband not in household	14	not selected	chittagong	rural		visitor			primary	2	not a dejure resident	not a dejure resident	not a dejure resident	not a dejure resident	not a dejure resident	not a dejure resident	not a dejure resident
113 85 10	85	10	1454671	12	2017	1416	43097	12	1999	1200	18	15-19	age - year/month imputed	completed	28	1345	9	72	2	ever married sample	113	chittagong - rural	chittagong - rural	chittagong	rural	1	210	7	23	60	14	husband not in household	14	not selected	chittagong	rural		visitor			secondary	1	not a dejure resident	not a dejure resident	not a dejure resident	not a dejure resident	not a dejure resident	not a dejure resident	not a dejure resident
113 98 2	98	2	1454671	12	2017	1416	43096	8	1996	1160	21	20-24	age - year/month imputed	completed	27	1345	9	72	2	ever married sample	113	chittagong - rural	chittagong - rural	chittagong	rural	1	124	7	23	60	14	1	14	not selected	chittagong	rural		7	countryside	chittagong	secondary	4	tube well or borehole		flush to pit latrine	yes	no	yes	yes
113106 2	106	2	1454671	12	2017	1416	43097	8	1992	1112	25	25-29	age - year/month imputed	completed	28	1345	9	72	2	ever married sample	113	chittagong - rural	chittagong - rural	chittagong	rural	1	172	7	23	60	14	1	14	not selected	chittagong	rural		9	countryside	chittagong	no education		tube well or borehole		pit latrine without slab/open pit	no	no	no	no
113110 2	110	2	1454671	12	2017	1416	43096	7	1992	1111	25	25-29	age - year/month imputed	completed	27	1345	9	72	2	ever married sample	113	chittagong - rural	chittagong - rural	chittagong	rural	1	155	7	23	60	14	1	14	not selected	chittagong	rural		always			primary	2	tube well or borehole		pit latrine without slab/open pit	no	no	no	no
113119 2	119	2	1454671	12	2017	1416	43097	10	1998	1186	19	15-19	age - year/month imputed	completed	28	1345	9	72	2	ever married sample	113	chittagong - rural	chittagong - rural	chittagong	rural	1	124	7	23	60	14	1	14	not selected	chittagong	rural		always			primary	5	tube well or borehole		pit latrine with slab	no	no	no	no
114 11 2	11	2	1496803	11	2017	1415	43063	12	1985	1032	31	30-34	age - year/month imputed	completed	24	1345	10	71	2	ever married sample	114	chittagong - rural	chittagong - rural	chittagong	rural	1	166	9	28	45	19	1	9	not selected	chittagong	rural		15	countryside	sylhet	secondary	4	tube well or borehole		ventilated improved pit latrine (vip)	yes	no	no	no
114 38 1	38	1	1496803	11	2017	1415	43063	6	1992	1110	25	25-29	month and year - information complete	completed	24	1345	10	71	2	ever married sample	114	chittagong - rural	chittagong - rural	chittagong	rural	1	207	9	28	45	19	husband not in household	9	not selected	chittagong	rural		9	countryside	chittagong	secondary	5	tube well or borehole		flush to septic tank	yes	no	yes	yes
114 41 2	41	2	1496803	11	2017	1415	43063	11	1986	1043	31	30-34	age - year/month imputed	completed	24	1345	10	71	2	ever married sample	114	chittagong - rural	chittagong - rural	chittagong	rural	1	133	9	28	45	19	1	9	not selected	chittagong	rural		2	city	dhaka	higher	no years completed at level v106	tube well or borehole		ventilated improved pit latrine (vip)	yes	no	yes	yes
114 47 4	47	4	1496803	11	2017	1415	43063	3	1987	1047	30	30-34	month and year - information complete	completed	24	1345	10	71	2	ever married sample	114	chittagong - rural	chittagong - rural	chittagong	rural	1	147	9	28	45	19	3	9	not selected	chittagong	rural		9	countryside	chittagong	higher	2	tube well or borehole		flush to septic tank	yes	no	yes	yes
114 56 2	56	2	1496803	11	2017	1415	43063	4	1991	1096	26	25-29	month and year - information complete	completed	24	1345	10	71	2	ever married sample	114	chittagong - rural	chittagong - rural	chittagong	rural	1	191	9	28	45	19	1	9	not selected	chittagong	rural		26	countryside	chittagong	secondary	5	tube well or borehole		pit latrine with slab	yes	no	yes	no
114 59 2	59	2	1496803	11	2017	1415	43063	9	1984	1017	33	30-34	age - year/month imputed	completed	24	1345	10	71	2	ever married sample	114	chittagong - rural	chittagong - rural	chittagong	rural	1	207	9	28	45	19	1	9	not selected	chittagong	rural		17	countryside	chittagong	secondary	1	tube well or borehole		pit latrine with slab	yes	no	no	no
114 65 2	65	2	1496803	11	2017	1415	43063	1	1998	1177	19	15-19	age - year/month imputed	completed	24	1345	10	71	2	ever married sample	114	chittagong - rural	chittagong - rural	chittagong	rural	1	133	9	28	45	19	1	9	not selected	chittagong	rural		3	countryside	chittagong	secondary	2	tube well or borehole		flush to septic tank	yes	no	yes	yes
114 68 2	68	2	1496803	11	2017	1415	43064	1	1991	1093	26	25-29	age - year/month imputed	completed	25	1345	10	71	2	ever married sample	114	chittagong - rural	chittagong - rural	chittagong	rural	1	133	9	28	45	19	husband not in household	9	not selected	chittagong	rural		7	countryside	chittagong	secondary	4	tube well or borehole		ventilated improved pit latrine (vip)	yes	no	yes	yes
114 83 2	83	2	1496803	11	2017	1415	43063	4	1998	1180	19	15-19	month and year - information complete	completed	24	1345	10	71	2	ever married sample	114	chittagong - rural	chittagong - rural	chittagong	rural	1	191	9	28	45	19	1	9	not selected	chittagong	rural		4	countryside	chittagong	secondary	4	tube well or borehole		pit latrine with slab	yes	no	yes	yes
114 86 1	86	1	1496803	11	2017	1415	43064	2	1986	1034	31	30-34	age - year/month imputed	completed	25	1345	10	71	2	ever married sample	114	chittagong - rural	chittagong - rural	chittagong	rural	1	207	9	28	45	19	husband not in household	9	not selected	chittagong	rural		12	countryside	chittagong	secondary	2	tube well or borehole		pit latrine with slab	yes	no	yes	yes
115 15 4	15	4	1402278	11	2017	1415	43068	10	1989	1078	28	25-29	age - year/month imputed	completed	29	1345	10	71	2	ever married sample	115	chittagong - rural	chittagong - rural	chittagong	rural	1	166	10	28	45	2	3	10	not selected	chittagong	rural		12	countryside	chittagong	secondary	2	tube well or borehole		pit latrine without slab/open pit	yes	no	yes	no
115 33 2	33	2	1402278	11	2017	1415	43068	11	1991	1103	26	25-29	age - year/month imputed	completed	29	1345	10	71	2	ever married sample	115	chittagong - rural	chittagong - rural	chittagong	rural	1	191	10	28	45	2	1	10	not selected	chittagong	rural		6	countryside	chittagong	primary	4	tube well or borehole		pit latrine without slab/open pit	yes	yes	no	no
115 58 3	58	3	1402278	12	2017	1416	43070	12	1994	1140	23	20-24	month and year - information complete	completed	1	1345	9	72	2	ever married sample	115	chittagong - rural	chittagong - rural	chittagong	rural	1	166	10	28	45	3	husband not in household	10	not selected	chittagong	rural		2	countryside	chittagong	higher	no years completed at level v106	tube well or borehole		ventilated improved pit latrine (vip)	yes	no	no	no
115 70 2	70	2	1402278	11	2017	1415	43068	7	1986	1039	31	30-34	age - year/month imputed	completed	29	1345	10	71	2	ever married sample	115	chittagong - rural	chittagong - rural	chittagong	rural	1	207	10	28	45	2	1	10	not selected	chittagong	rural		17	countryside	chittagong	primary	5	tube well or borehole		pit latrine without slab/open pit	yes	no	no	no
115 94 2	94	2	1402278	11	2017	1415	43068	3	1981	975	36	35-39	age - year/month imputed	completed	29	1345	10	71	2	ever married sample	115	chittagong - rural	chittagong - rural	chittagong	rural	1	133	10	28	45	2	1	10	not selected	chittagong	rural		17	countryside	dhaka	primary	2	tube well or borehole		ventilated improved pit latrine (vip)	yes	no	yes	no
115106 2	106	2	1402278	11	2017	1415	43068	6	1987	1050	30	30-34	age - year/month imputed	completed	29	1345	10	71	2	ever married sample	115	chittagong - rural	chittagong - rural	chittagong	rural	1	147	10	28	45	2	1	10	not selected	chittagong	rural		12	countryside	chittagong	primary	3	tube well or borehole		flush to septic tank	no	no	no	no
115118 2	118	2	1402278	11	2017	1415	43069	12	1990	1092	26	25-29	age - year/month imputed	completed	30	1345	10	71	2	ever married sample	115	chittagong - rural	chittagong - rural	chittagong	rural	1	191	10	28	45	2	1	10	not selected	chittagong	rural		5	countryside	chittagong	secondary	2	tube well or borehole		flush to septic tank	yes	no	no	no
115155 2	155	2	1402278	11	2017	1415	43069	12	1995	1152	21	20-24	age - year/month imputed	completed	30	1345	10	71	2	ever married sample	115	chittagong - rural	chittagong - rural	chittagong	rural	1	207	10	28	45	2	husband not in household	10	not selected	chittagong	rural		3	countryside	chittagong	secondary	5	tube well or borehole		pit latrine without slab/open pit	yes	no	yes	yes
115167 2	167	2	1402278	11	2017	1415	43069	6	1994	1134	23	20-24	age - year/month imputed	completed	30	1345	10	71	2	ever married sample	115	chittagong - rural	chittagong - rural	chittagong	rural	1	133	10	28	45	2	1	10	not selected	chittagong	rural		0	countryside	chittagong	secondary	5	tube well or borehole		flush to septic tank	yes	no	no	no
115179 5	179	5	1402278	11	2017	1415	43069	1	1992	1105	25	25-29	year and age - month imputed	completed	30	1345	10	71	2	ever married sample	115	chittagong - rural	chittagong - rural	chittagong	rural	1	147	10	28	45	2	8	10	not selected	chittagong	rural		visitor			secondary	4	not a dejure resident	not a dejure resident	not a dejure resident	not a dejure resident	not a dejure resident	not a dejure resident	not a dejure resident
116 2 4	2	4	1420577	11	2017	1415	43066	7	1995	1147	22	20-24	month and year - information complete	completed	27	1345	10	71	2	ever married sample	116	chittagong - rural	chittagong - rural	chittagong	rural	1	207	5	28	45	15	husband not in household	9	not selected	chittagong	rural		visitor			higher	2	not a dejure resident	not a dejure resident	not a dejure resident	not a dejure resident	not a dejure resident	not a dejure resident	not a dejure resident
116 12 6	12	6	1420577	11	2017	1415	43067	8	1993	1124	24	20-24	age - year/month imputed	completed	28	1345	10	71	2	ever married sample	116	chittagong - rural	chittagong - rural	chittagong	rural	1	133	5	28	45	15	husband not in household	9	not selected	chittagong	rural		7	countryside	chittagong	secondary	3	tube well or borehole		ventilated improved pit latrine (vip)	yes	no	yes	yes
116 15 6	15	6	1420577	11	2017	1415	43066	5	1992	1109	25	25-29	year and age - month imputed	completed	27	1345	10	71	2	ever married sample	116	chittagong - rural	chittagong - rural	chittagong	rural	1	133	5	28	45	15	husband not in household	9	not selected	chittagong	rural		1	countryside	chittagong	secondary	4	tube well or borehole		ventilated improved pit latrine (vip)	yes	no	yes	no
116 17 6	17	6	1420577	11	2017	1415	43065	8	1996	1160	21	20-24	age - year/month imputed	completed	26	1345	10	71	2	ever married sample	116	chittagong - rural	chittagong - rural	chittagong	rural	1	166	5	28	45	15	husband not in household	9	not selected	chittagong	rural		7	countryside	sylhet	secondary	2	tube well or borehole		pit latrine without slab/open pit	yes	no	yes	yes
116 42 6	42	6	1420577	11	2017	1415	43065	6	1994	1134	23	20-24	age - year/month imputed	completed	26	1345	10	71	2	ever married sample	116	chittagong - rural	chittagong - rural	chittagong	rural	1	191	5	28	45	15	husband not in household	9	not selected	chittagong	rural		3	countryside	chittagong	primary	5	tube well or borehole		pit latrine with slab	yes	no	no	no
116 52 9	52	9	1420577	11	2017	1415	43066	7	1996	1159	21	20-24	age - year/month imputed	completed	27	1345	10	71	2	ever married sample	116	chittagong - rural	chittagong - rural	chittagong	rural	1	133	5	28	45	15	husband not in household	9	not selected	chittagong	rural		visitor			primary	4	not a dejure resident	not a dejure resident	not a dejure resident	not a dejure resident	not a dejure resident	not a dejure resident	not a dejure resident
116 55 2	55	2	1420577	11	2017	1415	43065	1	1997	1165	20	20-24	age - year/month imputed	completed	26	1345	10	71	2	ever married sample	116	chittagong - rural	chittagong - rural	chittagong	rural	1	147	5	28	45	15	1	9	not selected	chittagong	rural		2	countryside	chittagong	higher	2	tube well or borehole		flush to septic tank	yes	no	yes	yes
116 62 4	62	4	1420577	11	2017	1415	43065	10	1992	1114	25	25-29	age - year/month imputed	completed	26	1345	10	71	2	ever married sample	116	chittagong - rural	chittagong - rural	chittagong	rural	1	207	5	28	45	15	husband not in household	9	not selected	chittagong	rural		visitor			secondary	4	not a dejure resident	not a dejure resident	not a dejure resident	not a dejure resident	not a dejure resident	not a dejure resident	not a dejure resident
116 65 3	65	3	1420577	11	2017	1415	43066	8	1992	1112	25	25-29	month and year - information complete	completed	27	1345	10	71	2	ever married sample	116	chittagong - rural	chittagong - rural	chittagong	rural	1	166	5	28	45	15	husband not in household	9	not selected	chittagong	rural		0	countryside	chittagong	higher	no years completed at level v106	tube well or borehole		ventilated improved pit latrine (vip)	yes	no	no	yes
116 70 2	70	2	1420577	11	2017	1415	43067	2	1999	1190	18	15-19	month and year - information complete	completed	28	1345	10	71	2	ever married sample	116	chittagong - rural	chittagong - rural	chittagong	rural	1	207	5	28	45	15	husband not in household	9	not selected	chittagong	rural		visitor			secondary	4	not a dejure resident	not a dejure resident	not a dejure resident	not a dejure resident	not a dejure resident	not a dejure resident	not a dejure resident
116 70 4	70	4	1420577	11	2017	1415	43067	2	2000	1202	17	15-19	month and year - information complete	completed	28	1345	10	71	2	ever married sample	116	chittagong - rural	chittagong - rural	chittagong	rural	1	207	5	28	45	15	husband not in household	9	not selected	chittagong	rural		visitor			secondary	5	not a dejure resident	not a dejure resident	not a dejure resident	not a dejure resident	not a dejure resident	not a dejure resident	not a dejure resident
117 18 4	18	4	1568317	1	2018	1417	43107	8	1996	1160	21	20-24	age - year/month imputed	completed	7	1345	8	73	2	ever married sample	117	chittagong - rural	chittagong - rural	chittagong	rural	1	160	8	31	42	17	3	51	not selected	chittagong	rural		2	countryside	chittagong	secondary	4	tube well or borehole		pit latrine without slab/open pit	no	no	yes	no
117 20 2	20	2	1568317	1	2018	1417	43106	8	1988	1064	29	25-29	age - year/month imputed	completed	6	1345	8	73	2	ever married sample	117	chittagong - rural	chittagong - rural	chittagong	rural	1	173	8	31	42	17	1	51	not selected	chittagong	rural		8	countryside	chittagong	secondary	4	unprotected well		pit latrine without slab/open pit	no	no	no	no
117 27 3	27	3	1568317	1	2018	1417	43106	7	1993	1123	24	20-24	age - year/month imputed	completed	6	1345	8	73	2	ever married sample	117	chittagong - rural	chittagong - rural	chittagong	rural	1	132	8	31	42	17	4	51	not selected	chittagong	rural		visitor			primary	5	not a dejure resident	not a dejure resident	not a dejure resident	not a dejure resident	not a dejure resident	not a dejure resident	not a dejure resident
118 4 1	4	1	1753398	1	2018	1417	43105	2	1988	1058	29	25-29	age - year/month imputed	completed	5	1345	8	73	2	ever married sample	118	chittagong - rural	chittagong - rural	chittagong	rural	1	198	8	27	57	11	husband not in household	7	not selected	chittagong	rural		12	countryside	chittagong	primary	5	tube well or borehole		pit latrine without slab/open pit	no	yes	no	no
118 51 2	51	2	1753398	1	2018	1417	43105	9	1989	1077	28	25-29	age - year/month imputed	completed	5	1345	8	73	2	ever married sample	118	chittagong - rural	chittagong - rural	chittagong	rural	1	151	8	27	57	11	1	7	not selected	chittagong	rural		12	countryside	chittagong	primary	3	tube well or borehole		ventilated improved pit latrine (vip)	no	no	no	no
118 55 3	55	3	1753398	1	2018	1417	43105	5	1997	1169	20	20-24	age - year/month imputed	completed	5	1345	8	73	2	ever married sample	118	chittagong - rural	chittagong - rural	chittagong	rural	1	198	8	27	57	11	husband not in household	7	not selected	chittagong	rural		always			no education		not a dejure resident	not a dejure resident	not a dejure resident	not a dejure resident	not a dejure resident	not a dejure resident	not a dejure resident
118 72 1	72	1	1753398	1	2018	1417	43105	10	1988	1066	29	25-29	age - year/month imputed	completed	5	1345	8	73	2	ever married sample	118	chittagong - rural	chittagong - rural	chittagong	rural	1	198	8	27	57	11	husband not in household	7	not selected	chittagong	rural		14	countryside	chittagong	primary	2	tube well or borehole		pit latrine without slab/open pit	no	no	no	no
118 80 1	80	1	1753398	1	2018	1417	43106	7	1990	1087	27	25-29	age - year/month imputed	completed	6	1345	8	73	2	ever married sample	118	chittagong - rural	chittagong - rural	chittagong	rural	1	142	8	27	57	11	husband not in household	7	not selected	chittagong	rural		10	town	chittagong	secondary	3	tube well or borehole		ventilated improved pit latrine (vip)	no	no	no	no
118109 2	109	2	1753398	1	2018	1417	43105	11	1998	1187	19	15-19	age - year/month imputed	completed	5	1345	8	73	2	ever married sample	118	chittagong - rural	chittagong - rural	chittagong	rural	1	198	8	27	57	11	1	7	not selected	chittagong	rural		3	countryside	chittagong	primary	5	tube well or borehole		pit latrine without slab/open pit	no	no	no	no
118114 2	114	2	1753398	1	2018	1417	43105	8	1988	1064	29	25-29	age - year/month imputed	completed	5	1345	8	73	2	ever married sample	118	chittagong - rural	chittagong - rural	chittagong	rural	1	176	8	27	57	11	1	7	not selected	chittagong	rural		always			no education		tube well or borehole		pit latrine without slab/open pit	no	no	no	no
118118 2	118	2	1753398	1	2018	1417	43106	9	1996	1161	21	20-24	age - year/month imputed	completed	6	1345	8	73	2	ever married sample	118	chittagong - rural	chittagong - rural	chittagong	rural	1	151	8	27	57	11	1	7	not selected	chittagong	rural		7	countryside	chittagong	primary	4	tube well or borehole		ventilated improved pit latrine (vip)	no	no	no	no
118126 2	126	2	1753398	1	2018	1417	43105	11	1997	1175	20	20-24	age - year/month imputed	completed	5	1345	8	73	2	ever married sample	118	chittagong - rural	chittagong - rural	chittagong	rural	1	176	8	27	57	11	1	7	not selected	chittagong	rural		3	countryside	chittagong	primary	2	tube well or borehole		pit latrine without slab/open pit	no	no	no	no
119 13 2	13	2	1452695	12	2017	1416	43078	10	1991	1102	26	25-29	age - year/month imputed	completed	9	1345	9	72	2	ever married sample	119	chittagong - rural	chittagong - rural	chittagong	rural	1	191	9	28	45	17	1	11	not selected	chittagong	rural		11	countryside	chittagong	primary	5	tube well or borehole		pit latrine with slab	yes	no	no	no
119 17 3	17	3	1452695	12	2017	1416	43078	8	1996	1160	21	20-24	age - year/month imputed	completed	9	1345	9	72	2	ever married sample	119	chittagong - rural	chittagong - rural	chittagong	rural	1	207	9	28	45	17	husband not in household	11	not selected	chittagong	rural		3	countryside	chittagong	secondary	3	tube well or borehole		pit latrine without slab/open pit	yes	no	yes	yes
119 20 4	20	4	1452695	12	2017	1416	43077	3	1992	1107	25	25-29	age - year/month imputed	completed	8	1345	9	72	2	ever married sample	119	chittagong - rural	chittagong - rural	chittagong	rural	1	133	9	28	45	17	3	11	not selected	chittagong	rural		2	city	dhaka	primary	4	tube well or borehole		pit latrine with slab	yes	no	yes	yes
119 23 1	23	1	1452695	12	2017	1416	43077	3	1993	1119	24	20-24	year and age - month imputed	completed	8	1345	9	72	2	ever married sample	119	chittagong - rural	chittagong - rural	chittagong	rural	1	147	9	28	45	17	husband not in household	11	not selected	chittagong	rural		2	city	chittagong	higher	2	tube well or borehole		flush to septic tank	yes	no	yes	yes
119 59 3	59	3	1452695	12	2017	1416	43077	11	1998	1187	19	15-19	year and age - month imputed	completed	8	1345	9	72	2	ever married sample	119	chittagong - rural	chittagong - rural	chittagong	rural	1	147	9	28	45	17	husband not in household	11	not selected	chittagong	rural		1	countryside	chittagong	higher	2	tube well or borehole		flush to septic tank	yes	no	no	no
119 69 2	69	2	1452695	12	2017	1416	43077	2	1987	1046	30	30-34	age - year/month imputed	completed	8	1345	9	72	2	ever married sample	119	chittagong - rural	chittagong - rural	chittagong	rural	1	207	9	28	45	17	1	11	not selected	chittagong	rural		11	countryside	chittagong	higher	no years completed at level v106	tube well or borehole		flush to septic tank	yes	no	yes	no
119 82 2	82	2	1452695	12	2017	1416	43077	7	1997	1171	20	20-24	age - year/month imputed	completed	8	1345	9	72	2	ever married sample	119	chittagong - rural	chittagong - rural	chittagong	rural	1	191	9	28	45	17	1	11	not selected	chittagong	rural		3	countryside	chittagong	secondary	5	tube well or borehole		ventilated improved pit latrine (vip)	yes	no	yes	no
119 85 2	85	2	1452695	12	2017	1416	43077	6	1983	1002	34	30-34	age - year/month imputed	completed	8	1345	9	72	2	ever married sample	119	chittagong - rural	chittagong - rural	chittagong	rural	1	207	9	28	45	17	1	11	not selected	chittagong	rural		16	countryside	chittagong	secondary	4	tube well or borehole		flush to septic tank	yes	no	yes	yes
119 88 4	88	4	1452695	12	2017	1416	43078	9	1996	1161	21	20-24	month and year - information complete	completed	9	1345	9	72	2	ever married sample	119	chittagong - rural	chittagong - rural	chittagong	rural	1	133	9	28	45	17	3	11	not selected	chittagong	rural		always			higher	4	tube well or borehole		ventilated improved pit latrine (vip)	yes	no	yes	yes
119 92 3	92	3	1452695	12	2017	1416	43078	12	1998	1188	19	15-19	year and age - month imputed	completed	9	1345	9	72	2	ever married sample	119	chittagong - rural	chittagong - rural	chittagong	rural	1	147	9	28	45	17	2	11	not selected	chittagong	rural		4	countryside	chittagong	secondary	1	tube well or borehole		pit latrine with slab	yes	no	yes	yes
119 95 2	95	2	1452695	12	2017	1416	43077	7	1985	1027	32	30-34	age - year/month imputed	completed	8	1345	9	72	2	ever married sample	119	chittagong - rural	chittagong - rural	chittagong	rural	1	166	9	28	45	17	1	11	not selected	chittagong	rural		15	countryside	chittagong	secondary	3	tube well or borehole		ventilated improved pit latrine (vip)	yes	no	no	no
120 23 4	23	4	1576450	12	2017	1416	43082	1	1998	1177	19	15-19	month and year - information complete	completed	13	1345	9	72	2	ever married sample	120	chittagong - rural	chittagong - rural	chittagong	rural	1	147	8	28	45	19	husband not in household	15	not selected	chittagong	rural		visitor			higher	3	not a dejure resident	not a dejure resident	not a dejure resident	not a dejure resident	not a dejure resident	not a dejure resident	not a dejure resident
120 31 2	31	2	1576450	12	2017	1416	43080	5	1987	1049	30	30-34	year and age - month imputed	completed	11	1345	9	72	2	ever married sample	120	chittagong - rural	chittagong - rural	chittagong	rural	1	166	8	28	45	19	1	15	not selected	chittagong	rural		12	countryside	dhaka	secondary	5	tube well or borehole		flush to septic tank	yes	no	yes	yes
120 39 1	39	1	1576450	12	2017	1416	43082	6	1991	1098	26	25-29	month and year - information complete	completed	13	1345	9	72	2	ever married sample	120	chittagong - rural	chittagong - rural	chittagong	rural	1	166	8	28	45	19	husband not in household	15	not selected	chittagong	rural		10	countryside	chittagong	higher	2	tube well or borehole		flush to septic tank	yes	no	yes	yes
120 48 1	48	1	1576450	12	2017	1416	43081	12	1994	1140	23	20-24	age - year/month imputed	completed	12	1345	9	72	2	ever married sample	120	chittagong - rural	chittagong - rural	chittagong	rural	1	207	8	28	45	19	husband not in household	15	not selected	chittagong	rural		5	countryside	chittagong	secondary	3	tube well or borehole		flush to septic tank	yes	no	yes	yes
120 52 2	52	2	1576450	12	2017	1416	43081	5	1981	977	36	35-39	age - year/month imputed	completed	12	1345	9	72	2	ever married sample	120	chittagong - rural	chittagong - rural	chittagong	rural	1	133	8	28	45	19	1	15	not selected	chittagong	rural		18	countryside	chittagong	primary	3	tube well or borehole		ventilated improved pit latrine (vip)	yes	no	yes	no
120 56 1	56	1	1576450	12	2017	1416	43082	1	1986	1033	31	30-34	age - year/month imputed	completed	13	1345	9	72	2	ever married sample	120	chittagong - rural	chittagong - rural	chittagong	rural	1	207	8	28	45	19	husband not in household	15	not selected	chittagong	rural		18	countryside	chittagong	primary	5	tube well or borehole		pit latrine without slab/open pit	yes	no	no	no
120 73 4	73	4	1576450	12	2017	1416	43080	1	1996	1153	21	20-24	month and year - information complete	completed	11	1345	9	72	2	ever married sample	120	chittagong - rural	chittagong - rural	chittagong	rural	1	207	8	28	45	19	husband not in household	15	not selected	chittagong	rural		visitor			higher	4	not a dejure resident	not a dejure resident	not a dejure resident	not a dejure resident	not a dejure resident	not a dejure resident	not a dejure resident
120 73 6	73	6	1576450	12	2017	1416	43080	1	1998	1177	19	15-19	month and year - information complete	completed	11	1345	9	72	2	ever married sample	120	chittagong - rural	chittagong - rural	chittagong	rural	1	207	8	28	45	19	husband not in household	15	not selected	chittagong	rural		visitor			higher	2	not a dejure resident	not a dejure resident	not a dejure resident	not a dejure resident	not a dejure resident	not a dejure resident	not a dejure resident
120 77 2	77	2	1576450	12	2017	1416	43080	2	1996	1154	21	20-24	age - year/month imputed	completed	11	1345	9	72	2	ever married sample	120	chittagong - rural	chittagong - rural	chittagong	rural	1	207	8	28	45	19	1	15	not selected	chittagong	rural		3	countryside	chittagong	secondary	3	tube well or borehole		pit latrine without slab/open pit	yes	no	no	no
120 77 6	77	6	1576450	12	2017	1416	43080	8	1997	1172	20	20-24	age - year/month imputed	completed	11	1345	9	72	2	ever married sample	120	chittagong - rural	chittagong - rural	chittagong	rural	1	207	8	28	45	19	husband not in household	15	not selected	chittagong	rural		1	town	dhaka	secondary	2	tube well or borehole		pit latrine without slab/open pit	yes	no	no	no
120 98 3	98	3	1576450	12	2017	1416	43080	12	1987	1056	30	30-34	age - year/month imputed	completed	11	1345	9	72	2	ever married sample	120	chittagong - rural	chittagong - rural	chittagong	rural	1	147	8	28	45	19	7	15	not selected	chittagong	rural		always			primary	4	tube well or borehole		pit latrine with slab	yes	no	yes	no
120102 6	102	6	1576450	12	2017	1416	43080	5	1997	1169	20	20-24	age - year/month imputed	completed	11	1345	9	72	2	ever married sample	120	chittagong - rural	chittagong - rural	chittagong	rural	1	191	8	28	45	19	husband not in household	15	not selected	chittagong	rural		visitor			secondary	1	not a dejure resident	not a dejure resident	not a dejure resident	not a dejure resident	not a dejure resident	not a dejure resident	not a dejure resident
120123 2	123	2	1576450	12	2017	1416	43081	7	1987	1051	30	30-34	age - year/month imputed	completed	12	1345	9	72	2	ever married sample	120	chittagong - rural	chittagong - rural	chittagong	rural	1	147	8	28	45	19	1	15	not selected	chittagong	rural		14	countryside	chittagong	secondary	1	tube well or borehole		pit latrine with slab	yes	no	yes	no
121 9 2	9	2	1318296	12	2017	1416	43093	1	1989	1069	28	25-29	age - year/month imputed	completed	24	1345	9	72	2	ever married sample	121	chittagong - rural	chittagong - rural	chittagong	rural	1	181	10	17	44	14	1	15	not selected	chittagong	rural		10	countryside	chittagong	secondary	4	tube well or borehole		pit latrine with slab	yes	no	no	no
121 9 11	9	11	1318296	12	2017	1416	43093	10	1990	1090	27	25-29	age - year/month imputed	completed	24	1345	9	72	2	ever married sample	121	chittagong - rural	chittagong - rural	chittagong	rural	1	181	10	17	44	14	husband not in household	15	not selected	chittagong	rural		visitor			secondary	3	not a dejure resident	not a dejure resident	not a dejure resident	not a dejure resident	not a dejure resident	not a dejure resident	not a dejure resident
121 20 2	20	2	1318296	12	2017	1416	43093	3	1996	1155	21	20-24	age - year/month imputed	completed	24	1345	9	72	2	ever married sample	121	chittagong - rural	chittagong - rural	chittagong	rural	1	121	10	17	44	14	1	15	not selected	chittagong	rural		2	countryside	chittagong	secondary	5	tube well or borehole		ventilated improved pit latrine (vip)	yes	no	no	yes
121 29 4	29	4	1318296	12	2017	1416	43094	12	1986	1044	31	30-34	age - year/month imputed	completed	25	1345	9	72	2	ever married sample	121	chittagong - rural	chittagong - rural	chittagong	rural	1	127	10	17	44	14	husband not in household	15	not selected	chittagong	rural		visitor			secondary	2	not a dejure resident	not a dejure resident	not a dejure resident	not a dejure resident	not a dejure resident	not a dejure resident	not a dejure resident
121 41 2	41	2	1318296	12	2017	1416	43095	6	1980	966	37	35-39	age - year/month imputed	completed	26	1345	9	72	2	ever married sample	121	chittagong - rural	chittagong - rural	chittagong	rural	1	162	10	17	44	14	husband not in household	15	not selected	chittagong	rural		visitor			secondary	5	not a dejure resident	not a dejure resident	not a dejure resident	not a dejure resident	not a dejure resident	not a dejure resident	not a dejure resident
121 46 7	46	7	1318296	12	2017	1416	43095	12	1994	1140	23	20-24	month and year - information complete	completed	26	1345	9	72	2	ever married sample	121	chittagong - rural	chittagong - rural	chittagong	rural	1	211	10	17	44	14	6	15	not selected	chittagong	rural		visitor			higher	no years completed at level v106	not a dejure resident	not a dejure resident	not a dejure resident	not a dejure resident	not a dejure resident	not a dejure resident	not a dejure resident
121 75 2	75	2	1318296	12	2017	1416	43093	2	1998	1178	19	15-19	age - year/month imputed	completed	24	1345	9	72	2	ever married sample	121	chittagong - rural	chittagong - rural	chittagong	rural	1	211	10	17	44	14	1	15	not selected	chittagong	rural		3	countryside	chittagong	secondary	3	tube well or borehole		ventilated improved pit latrine (vip)	yes	no	yes	yes
121 81 5	81	5	1318296	12	2017	1416	43095	11	1997	1175	20	20-24	month and year - information complete	completed	26	1345	9	72	2	ever married sample	121	chittagong - rural	chittagong - rural	chittagong	rural	1	181	10	17	44	14		15	not selected	chittagong	rural		1	countryside	chittagong	primary	4	tube well or borehole		pit latrine with slab	no	no	no	no
122 25 8	25	8	1554680	1	2018	1417	43107	2	1998	1178	19	15-19	month and year - information complete	completed	7	1345	8	73	2	ever married sample	122	chittagong - rural	chittagong - rural	chittagong	rural	1	176	10	27	57	19	husband not in household	10	not selected	chittagong	rural		3	countryside	chittagong	secondary	5	tube well or borehole		ventilated improved pit latrine (vip)	no	no	no	no
122 25 10	25	10	1554680	1	2018	1417	43107	9	1987	1053	30	30-34	age - year/month imputed	completed	7	1345	8	73	2	ever married sample	122	chittagong - rural	chittagong - rural	chittagong	rural	1	176	10	27	57	19	husband not in household	10	not selected	chittagong	rural		visitor			secondary	3	not a dejure resident	not a dejure resident	not a dejure resident	not a dejure resident	not a dejure resident	not a dejure resident	not a dejure resident
122 59 2	59	2	1554680	1	2018	1417	43108	9	1982	993	35	35-39	age - year/month imputed	completed	8	1345	8	73	2	ever married sample	122	chittagong - rural	chittagong - rural	chittagong	rural	1	198	10	27	57	19	1	10	not selected	chittagong	rural		19	countryside	chittagong	secondary	2	tube well or borehole		pit latrine without slab/open pit	no	no	no	no
122 67 5	67	5	1554680	1	2018	1417	43108	7	1996	1159	21	20-24	age - year/month imputed	completed	8	1345	8	73	2	ever married sample	122	chittagong - rural	chittagong - rural	chittagong	rural	1	198	10	27	57	19	husband not in household	10	not selected	chittagong	rural		visitor			secondary	4	not a dejure resident	not a dejure resident	not a dejure resident	not a dejure resident	not a dejure resident	not a dejure resident	not a dejure resident
122 71 5	71	5	1554680	1	2018	1417	43108	12	1991	1104	26	25-29	month and year - information complete	completed	8	1345	8	73	2	ever married sample	122	chittagong - rural	chittagong - rural	chittagong	rural	1	151	10	27	57	19	husband not in household	10	not selected	chittagong	rural		visitor			secondary	4	not a dejure resident	not a dejure resident	not a dejure resident	not a dejure resident	not a dejure resident	not a dejure resident	not a dejure resident
122 82 2	82	2	1554680	1	2018	1417	43108	1	1993	1117	25	25-29	month and year - information complete	completed	8	1345	8	73	2	ever married sample	122	chittagong - rural	chittagong - rural	chittagong	rural	1	176	10	27	57	19	1	10	not selected	chittagong	rural		5	countryside	chittagong	higher	no years completed at level v106	tube well or borehole		ventilated improved pit latrine (vip)	yes	no	yes	no
122 90 2	90	2	1554680	1	2018	1417	43109	8	1995	1148	22	20-24	age - year/month imputed	completed	9	1345	8	73	2	ever married sample	122	chittagong - rural	chittagong - rural	chittagong	rural	1	142	10	27	57	19	3	10	not selected	chittagong	rural		always			primary	5	tube well or borehole		pit latrine without slab/open pit	yes	no	no	no
122 97 3	97	3	1554680	1	2018	1417	43108	12	1998	1188	19	15-19	age - year/month imputed	completed	8	1345	8	73	2	ever married sample	122	chittagong - rural	chittagong - rural	chittagong	rural	1	142	10	27	57	19	husband not in household	10	not selected	chittagong	rural		3	countryside	chittagong	primary	3	tube well or borehole		pit latrine without slab/open pit	no	no	no	no
122101 2	101	2	1554680	1	2018	1417	43109	11	1991	1103	26	25-29	age - year/month imputed	completed	9	1345	8	73	2	ever married sample	122	chittagong - rural	chittagong - rural	chittagong	rural	1	176	10	27	57	19	1	10	not selected	chittagong	rural		2	countryside	chittagong	secondary	4	tube well or borehole		pit latrine without slab/open pit	no	no	no	no
122105 1	105	1	1554680	1	2018	1417	43110	12	1989	1080	28	25-29	age - year/month imputed	completed	10	1345	8	73	2	ever married sample	122	chittagong - rural	chittagong - rural	chittagong	rural	1	151	10	27	57	19	husband not in household	10	not selected	chittagong	rural		12	countryside	chittagong	primary	3	tube well or borehole		ventilated improved pit latrine (vip)	no	no	no	no
123 4 11	4	11	2045631	12	2017	1416	43074	12	1999	1200	18	15-19	month and year - information complete	completed	5	1345	9	72	2	ever married sample	123	chittagong - rural	chittagong - rural	chittagong	rural	1	207	10	28	45	16	husband not in household	4	not selected	chittagong	rural		2	town	chittagong	secondary	4	tube well or borehole		pit latrine with slab	yes	no	yes	yes
123 7 2	7	2	2045631	12	2017	1416	43074	10	1981	982	36	35-39	age - year/month imputed	completed	5	1345	9	72	2	ever married sample	123	chittagong - rural	chittagong - rural	chittagong	rural	1	191	10	28	45	16	1	4	not selected	chittagong	rural		19	countryside	chittagong	primary	5	tube well or borehole		pit latrine with slab	yes	no	yes	no
123 8 1	8	1	2045631	12	2017	1416	43074	5	1993	1121	24	20-24	age - year/month imputed	completed	5	1345	9	72	2	ever married sample	123	chittagong - rural	chittagong - rural	chittagong	rural	1	133	10	28	45	16	husband not in household	4	not selected	chittagong	rural		8	countryside	chittagong	secondary	1	tube well or borehole		ventilated improved pit latrine (vip)	yes	no	yes	yes
123 11 2	11	2	2045631	12	2017	1416	43076	7	1981	979	36	35-39	age - year/month imputed	completed	7	1345	9	72	2	ever married sample	123	chittagong - rural	chittagong - rural	chittagong	rural	1	133	10	28	45	16	1	4	not selected	chittagong	rural		23	countryside	chittagong	secondary	no years completed at level v106	tube well or borehole		pit latrine with slab	yes	no	yes	yes
123 13 4	13	4	2045631	12	2017	1416	43074	6	1991	1098	26	25-29	age - year/month imputed	completed	5	1345	9	72	2	ever married sample	123	chittagong - rural	chittagong - rural	chittagong	rural	1	147	10	28	45	16	3	4	not selected	chittagong	rural		9	countryside	chittagong	secondary	4	tube well or borehole		flush to septic tank	yes	no	yes	no
123 14 3	14	3	2045631	12	2017	1416	43075	10	2001	1222	16	15-19	month and year - information complete	completed	6	1345	9	72	2	ever married sample	123	chittagong - rural	chittagong - rural	chittagong	rural	1	207	10	28	45	16	husband not in household	4	not selected	chittagong	rural		visitor			secondary	2	not a dejure resident	not a dejure resident	not a dejure resident	not a dejure resident	not a dejure resident	not a dejure resident	not a dejure resident
123 17 1	17	1	2045631	12	2017	1416	43076	9	1992	1113	25	25-29	age - year/month imputed	completed	7	1345	9	72	2	ever married sample	123	chittagong - rural	chittagong - rural	chittagong	rural	1	147	10	28	45	16	husband not in household	4	not selected	chittagong	rural		8	countryside	chittagong	secondary	1	tube well or borehole		flush to septic tank	yes	no	yes	yes
123 18 2	18	2	2045631	12	2017	1416	43074	12	1995	1152	22	20-24	month and year - information complete	completed	5	1345	9	72	2	ever married sample	123	chittagong - rural	chittagong - rural	chittagong	rural	1	166	10	28	45	16	husband not in household	4	not selected	chittagong	rural		8	countryside	chittagong	secondary	4	tube well or borehole		flush to septic tank	yes	no	yes	yes
123 24 2	24	2	2045631	12	2017	1416	43075	2	1992	1106	25	25-29	month and year - information complete	completed	6	1345	9	72	2	ever married sample	123	chittagong - rural	chittagong - rural	chittagong	rural	1	133	10	28	45	16	1	4	not selected	chittagong	rural		7	countryside	chittagong	secondary	5	tube well or borehole		ventilated improved pit latrine (vip)	yes	no	yes	no
123 25 1	25	1	2045631	12	2017	1416	43075	1	1989	1069	28	25-29	year and age - month imputed	completed	6	1345	9	72	2	ever married sample	123	chittagong - rural	chittagong - rural	chittagong	rural	1	147	10	28	45	16	husband not in household	4	not selected	chittagong	rural		8	countryside	chittagong	higher	2	tube well or borehole		flush to septic tank	yes	no	yes	no
123 30 2	30	2	2045631	12	2017	1416	43075	5	1995	1145	22	20-24	age - year/month imputed	completed	6	1345	9	72	2	ever married sample	123	chittagong - rural	chittagong - rural	chittagong	rural	1	191	10	28	45	16	1	4	not selected	chittagong	rural		3	countryside	chittagong	secondary	5	piped to neighbor		pit latrine with slab	yes	no	yes	yes
123 31 6	31	6	2045631	12	2017	1416	43075	6	1991	1098	26	25-29	age - year/month imputed	completed	6	1345	9	72	2	ever married sample	123	chittagong - rural	chittagong - rural	chittagong	rural	1	147	10	28	45	16	husband not in household	4	not selected	chittagong	rural		visitor			secondary	4	not a dejure resident	not a dejure resident	not a dejure resident	not a dejure resident	not a dejure resident	not a dejure resident	not a dejure resident
123 32 2	32	2	2045631	12	2017	1416	43076	4	1987	1048	30	30-34	age - year/month imputed	completed	7	1345	9	72	2	ever married sample	123	chittagong - rural	chittagong - rural	chittagong	rural	1	207	10	28	45	16	1	4	not selected	chittagong	rural		7	countryside	chittagong	secondary	4	tube well or borehole		pit latrine without slab/open pit	yes	no	yes	no
123 36 2	36	2	2045631	12	2017	1416	43075	10	1997	1174	20	20-24	age - year/month imputed	completed	6	1345	9	72	2	ever married sample	123	chittagong - rural	chittagong - rural	chittagong	rural	2	191	10	28	45	16	husband not in household	4	not selected	chittagong	rural		always			higher	no years completed at level v106	tube well or borehole		flush to septic tank	yes	no	yes	yes
124 6 1	6	1	1551270	1	2018	1417	43101	4	1986	1036	31	30-34	age - year/month imputed	completed	1	1345	8	73	2	ever married sample	124	chittagong - rural	chittagong - rural	chittagong	rural	1	181	4	17	44	4	husband not in household	11	not selected	chittagong	rural		16	countryside	dhaka	secondary	1	tube well or borehole		pit latrine without slab/open pit	yes	no	yes	yes
124 33 2	33	2	1551270	12	2017	1416	43100	11	1984	1019	33	30-34	age - year/month imputed	completed	31	1345	9	72	2	ever married sample	124	chittagong - rural	chittagong - rural	chittagong	rural	1	127	4	17	44	4	1	11	not selected	chittagong	rural		16	countryside	chittagong	secondary	4	tube well or borehole		flush to septic tank	yes	no	yes	yes
124 36 4	36	4	1551270	12	2017	1416	43100	12	1996	1164	21	20-24	age - year/month imputed	completed	31	1345	9	72	2	ever married sample	124	chittagong - rural	chittagong - rural	chittagong	rural	1	211	4	17	44	4	husband not in household	11	not selected	chittagong	rural		visitor			secondary	2	not a dejure resident	not a dejure resident	not a dejure resident	not a dejure resident	not a dejure resident	not a dejure resident	not a dejure resident
124 45 5	45	5	1551270	12	2017	1416	43100	5	1996	1157	21	20-24	month and year - information complete	completed	31	1345	9	72	2	ever married sample	124	chittagong - rural	chittagong - rural	chittagong	rural	1	127	4	17	44	4	husband not in household	11	not selected	chittagong	rural		visitor			secondary	4	not a dejure resident	not a dejure resident	not a dejure resident	not a dejure resident	not a dejure resident	not a dejure resident	not a dejure resident
124 48 4	48	4	1551270	1	2018	1417	43102	4	1998	1180	19	15-19	month and year - information complete	completed	2	1345	8	73	2	ever married sample	124	chittagong - rural	chittagong - rural	chittagong	rural	2	211	4	17	44	4	husband not in household	11	not selected	chittagong	rural		1	town	chittagong	higher	2	tube well or borehole		flush to pit latrine	yes	no	yes	yes
124 48 6	48	6	1551270	1	2018	1417	43102	1	1999	1189	19	15-19	year and age - month imputed	completed	2	1345	8	73	2	ever married sample	124	chittagong - rural	chittagong - rural	chittagong	rural	2	211	4	17	44	4	husband not in household	11	not selected	chittagong	rural		visitor			secondary	4	not a dejure resident	not a dejure resident	not a dejure resident	not a dejure resident	not a dejure resident	not a dejure resident	not a dejure resident
124 69 4	69	4	1551270	12	2017	1416	43100	1	1985	1021	32	30-34	age - year/month imputed	completed	31	1345	9	72	2	ever married sample	124	chittagong - rural	chittagong - rural	chittagong	rural	1	127	4	17	44	4	3	11	not selected	chittagong	rural		14	city	chittagong	secondary	3	tube well or borehole		ventilated improved pit latrine (vip)	yes	no	yes	yes
124 85 4	85	4	1551270	1	2018	1417	43102	6	1998	1182	19	15-19	age - year/month imputed	completed	2	1345	8	73	2	ever married sample	124	chittagong - rural	chittagong - rural	chittagong	rural	1	211	4	17	44	4	3	11	not selected	chittagong	rural		4	countryside	chittagong	secondary	4	tube well or borehole		pit latrine without slab/open pit	yes	no	no	no
124 88 1	88	1	1551270	1	2018	1417	43102	8	1989	1076	28	25-29	age - year/month imputed	completed	2	1345	8	73	2	ever married sample	124	chittagong - rural	chittagong - rural	chittagong	rural	1	127	4	17	44	4	husband not in household	11	not selected	chittagong	rural		12	countryside	chittagong	secondary	4	tube well or borehole		pit latrine with slab	yes	no	yes	yes
125 6 1	6	1	1450068	1	2018	1417	43112	1	1989	1069	29	25-29	year and age - month imputed	completed	12	1345	8	73	2	ever married sample	125	chittagong - rural	chittagong - rural	chittagong	rural	1	162	7	17	44	19	husband not in household	5	not selected	chittagong	rural		8	countryside	chittagong	secondary	5	tube well or borehole		pit latrine with slab	no	no	no	no
125 14 3	14	3	1450068	1	2018	1417	43112	7	1983	1003	34	30-34	age - year/month imputed	completed	12	1345	8	73	2	ever married sample	125	chittagong - rural	chittagong - rural	chittagong	rural	1	127	7	17	44	19	husband not in household	5	not selected	chittagong	rural		18	countryside	chittagong	secondary	no years completed at level v106	tube well or borehole		pit latrine without slab/open pit	no	no	no	no
125 14 10	14	10	1450068	1	2018	1417	43112	1	1989	1069	29	25-29	age - year/month imputed	completed	12	1345	8	73	2	ever married sample	125	chittagong - rural	chittagong - rural	chittagong	rural	1	127	7	17	44	19	husband not in household	5	not selected	chittagong	rural		visitor			primary	5	not a dejure resident	not a dejure resident	not a dejure resident	not a dejure resident	not a dejure resident	not a dejure resident	not a dejure resident
125 20 2	20	2	1450068	1	2018	1417	43110	1	1990	1081	28	25-29	year and age - month imputed	completed	10	1345	8	73	2	ever married sample	125	chittagong - rural	chittagong - rural	chittagong	rural	1	181	7	17	44	19	1	5	not selected	chittagong	rural		11	countryside	chittagong	secondary	4	tube well or borehole		pit latrine with slab	no	no	no	no
125 25 2	25	2	1450068	1	2018	1417	43111	8	1987	1052	30	30-34	age - year/month imputed	completed	11	1345	8	73	2	ever married sample	125	chittagong - rural	chittagong - rural	chittagong	rural	1	211	7	17	44	19	1	5	not selected	chittagong	rural		13	countryside	chittagong	primary	4	tube well or borehole		pit latrine without slab/open pit	no	no	no	no
125 28 2	28	2	1450068	1	2018	1417	43111	5	1990	1085	27	25-29	age - year/month imputed	completed	11	1345	8	73	2	ever married sample	125	chittagong - rural	chittagong - rural	chittagong	rural	1	162	7	17	44	19	1	5	not selected	chittagong	rural		11	countryside	chittagong	secondary	1	tube well or borehole		pit latrine with slab	no	no	no	no
125 31 2	31	2	1450068	1	2018	1417	43110	1	1986	1033	32	30-34	age - year/month imputed	completed	10	1345	8	73	2	ever married sample	125	chittagong - rural	chittagong - rural	chittagong	rural	1	127	7	17	44	19	1	5	not selected	chittagong	rural		10	countryside	chittagong	no education		tube well or borehole		hanging toilet/latrine	no	no	no	no
125 36 4	36	4	1450068	1	2018	1417	43111	11	1991	1103	26	25-29	month and year - information complete	completed	11	1345	8	73	2	ever married sample	125	chittagong - rural	chittagong - rural	chittagong	rural	1	211	7	17	44	19	3	5	not selected	chittagong	rural		0	town	chittagong	higher	6	tube well or borehole		ventilated improved pit latrine (vip)	no	no	yes	no
125 42 6	42	6	1450068	1	2018	1417	43110	9	1995	1149	22	20-24	age - year/month imputed	completed	10	1345	8	73	2	ever married sample	125	chittagong - rural	chittagong - rural	chittagong	rural	1	162	7	17	44	19	7	5	not selected	chittagong	rural		visitor			secondary	1	not a dejure resident	not a dejure resident	not a dejure resident	not a dejure resident	not a dejure resident	not a dejure resident	not a dejure resident
125 48 2	48	2	1450068	1	2018	1417	43112	4	1994	1132	23	20-24	age - year/month imputed	completed	12	1345	8	73	2	ever married sample	125	chittagong - rural	chittagong - rural	chittagong	rural	1	181	7	17	44	19	1	5	not selected	chittagong	rural		9	countryside	chittagong	primary	4	tube well or borehole		pit latrine without slab/open pit	no	no	no	no
125 50 2	50	2	1450068	1	2018	1417	43110	11	1993	1127	24	20-24	age - year/month imputed	completed	10	1345	8	73	2	ever married sample	125	chittagong - rural	chittagong - rural	chittagong	rural	1	211	7	17	44	19	1	5	not selected	chittagong	rural		9	countryside	chittagong	no education		tube well or borehole		pit latrine without slab/open pit	no	no	no	no
125 59 3	59	3	1450068	1	2018	1417	43111	4	1994	1132	23	20-24	age - year/month imputed	completed	11	1345	8	73	2	ever married sample	125	chittagong - rural	chittagong - rural	chittagong	rural	1	162	7	17	44	19	husband not in household	5	not selected	chittagong	rural		7	countryside	chittagong	secondary	4	tube well or borehole		pit latrine with slab	no	no	no	no
125 62 4	62	4	1450068	1	2018	1417	43110	2	2001	1214	16	15-19	age - year/month imputed	completed	10	1345	8	73	2	ever married sample	125	chittagong - rural	chittagong - rural	chittagong	rural	1	181	7	17	44	19		5	not selected	chittagong	rural		1	countryside	chittagong	secondary	1	tube well or borehole		pit latrine with slab	no	no	no	no
125 67 1	67	1	1450068	1	2018	1417	43111	6	1986	1038	31	30-34	age - year/month imputed	completed	11	1345	8	73	2	ever married sample	125	chittagong - rural	chittagong - rural	chittagong	rural	1	127	7	17	44	19	husband not in household	5	not selected	chittagong	rural		always			secondary	no years completed at level v106	tube well or borehole		ventilated improved pit latrine (vip)	no	no	no	no
125 67 10	67	10	1450068	1	2018	1417	43111	10	1989	1078	28	25-29	age - year/month imputed	completed	11	1345	8	73	2	ever married sample	125	chittagong - rural	chittagong - rural	chittagong	rural	1	127	7	17	44	19	husband not in household	5	not selected	chittagong	rural		visitor			no education		not a dejure resident	not a dejure resident	not a dejure resident	not a dejure resident	not a dejure resident	not a dejure resident	not a dejure resident
125 76 2	76	2	1450068	1	2018	1417	43111	5	1984	1013	33	30-34	age - year/month imputed	completed	11	1345	8	73	2	ever married sample	125	chittagong - rural	chittagong - rural	chittagong	rural	1	181	7	17	44	19	1	5	not selected	chittagong	rural		18	countryside	chittagong	no education		tube well or borehole		ventilated improved pit latrine (vip)	no	no	no	no
125 78 2	78	2	1450068	1	2018	1417	43111	7	1989	1075	28	25-29	age - year/month imputed	completed	11	1345	8	73	2	ever married sample	125	chittagong - rural	chittagong - rural	chittagong	rural	1	181	7	17	44	19	1	5	not selected	chittagong	rural		12	countryside	chittagong	secondary	3	tube well or borehole		pit latrine without slab/open pit	no	no	no	no
126 2 2	2	2	1504832	12	2017	1416	43073	9	1987	1053	30	30-34	age - year/month imputed	completed	4	1345	9	72	2	ever married sample	126	chittagong - rural	chittagong - rural	chittagong	rural	1	166	4	28	45	3	1	9	not selected	chittagong	rural		always			secondary	2	tube well or borehole		pit latrine with slab	yes	no	yes	no
126 6 3	6	3	1504832	12	2017	1416	43071	9	1993	1125	24	20-24	year and age - month imputed	completed	2	1345	9	72	2	ever married sample	126	chittagong - rural	chittagong - rural	chittagong	rural	1	166	4	28	45	3	husband not in household	9	not selected	chittagong	rural		9	countryside	chittagong	secondary	4	tube well or borehole		ventilated improved pit latrine (vip)	yes	no	yes	yes
126 11 4	11	4	1504832	12	2017	1416	43071	7	1994	1135	23	20-24	month and year - information complete	completed	2	1345	9	72	2	ever married sample	126	chittagong - rural	chittagong - rural	chittagong	rural	1	191	4	28	45	3	husband not in household	9	not selected	chittagong	rural		0	countryside	chittagong	secondary	3	not a dejure resident	not a dejure resident	not a dejure resident	not a dejure resident	not a dejure resident	not a dejure resident	not a dejure resident
126 36 2	36	2	1504832	12	2017	1416	43072	7	1984	1015	33	30-34	age - year/month imputed	completed	3	1345	9	72	2	ever married sample	126	chittagong - rural	chittagong - rural	chittagong	rural	1	191	4	28	45	3	1	9	not selected	chittagong	rural		19	countryside	chittagong	secondary	3	tube well or borehole		pit latrine with slab	yes	no	yes	yes
126 45 4	45	4	1504832	12	2017	1416	43071	12	1995	1152	22	20-24	age - year/month imputed	completed	2	1345	9	72	2	ever married sample	126	chittagong - rural	chittagong - rural	chittagong	rural	1	133	4	28	45	3	3	9	not selected	chittagong	rural		9	countryside	chittagong	secondary	1	tube well or borehole		ventilated improved pit latrine (vip)	yes	no	yes	yes
126 49 4	49	4	1504832	12	2017	1416	43071	8	1996	1160	21	20-24	year and age - month imputed	completed	2	1345	9	72	2	ever married sample	126	chittagong - rural	chittagong - rural	chittagong	rural	1	133	4	28	45	3	husband not in household	9	not selected	chittagong	rural		visitor			secondary	4	not a dejure resident	not a dejure resident	not a dejure resident	not a dejure resident	not a dejure resident	not a dejure resident	not a dejure resident
126 62 3	62	3	1504832	12	2017	1416	43072	12	1999	1200	18	15-19	month and year - information complete	completed	3	1345	9	72	2	ever married sample	126	chittagong - rural	chittagong - rural	chittagong	rural	1	133	4	28	45	3	2	9	not selected	chittagong	rural		3	countryside	chittagong	primary	5	tube well or borehole		ventilated improved pit latrine (vip)	yes	no	no	yes
126 66 2	66	2	1504832	12	2017	1416	43072	3	1990	1083	27	25-29	age - year/month imputed	completed	3	1345	9	72	2	ever married sample	126	chittagong - rural	chittagong - rural	chittagong	rural	1	133	4	28	45	3	1	9	not selected	chittagong	rural		11	countryside	chittagong	secondary	4	tube well or borehole		ventilated improved pit latrine (vip)	yes	no	yes	yes
126 83 4	83	4	1504832	12	2017	1416	43073	8	1993	1124	24	20-24	age - year/month imputed	completed	4	1345	9	72	2	ever married sample	126	chittagong - rural	chittagong - rural	chittagong	rural	1	133	4	28	45	3	3	9	not selected	chittagong	rural		9	countryside	chittagong	secondary	4	tube well or borehole		ventilated improved pit latrine (vip)	yes	no	yes	yes
126 87 2	87	2	1504832	12	2017	1416	43073	1	1997	1165	20	20-24	month and year - information complete	completed	4	1345	9	72	2	ever married sample	126	chittagong - rural	chittagong - rural	chittagong	rural	1	133	4	28	45	3	husband not in household	9	not selected	chittagong	rural		3	countryside	chittagong	secondary	5	tube well or borehole		flush to septic tank	yes	no	yes	yes
126 96 1	96	1	1504832	12	2017	1416	43072	7	1985	1027	32	30-34	age - year/month imputed	completed	3	1345	9	72	2	ever married sample	126	chittagong - rural	chittagong - rural	chittagong	rural	1	166	4	28	45	3	husband not in household	9	not selected	chittagong	rural		always			secondary	4	tube well or borehole		ventilated improved pit latrine (vip)	yes	no	yes	yes
126126 4	126	4	1504832	12	2017	1416	43072	10	1998	1186	19	15-19	age - year/month imputed	completed	3	1345	9	72	2	ever married sample	126	chittagong - rural	chittagong - rural	chittagong	rural	1	166	4	28	45	3	3	9	not selected	chittagong	rural		always			secondary	3	tube well or borehole		ventilated improved pit latrine (vip)	yes	no	no	no
127 57 5	57	5	1500987	12	2017	1416	43091	9	1995	1149	22	20-24	age - year/month imputed	completed	22	1345	9	72	2	ever married sample	127	chittagong - rural	chittagong - rural	chittagong	rural	1	162	9	17	44	14	husband not in household	10	not selected	chittagong	rural		visitor			secondary	4	not a dejure resident	not a dejure resident	not a dejure resident	not a dejure resident	not a dejure resident	not a dejure resident	not a dejure resident
127 63 3	63	3	1500987	12	2017	1416	43090	6	1993	1122	24	20-24	month and year - information complete	completed	21	1345	9	72	2	ever married sample	127	chittagong - rural	chittagong - rural	chittagong	rural	1	127	9	17	44	14	husband not in household	10	not selected	chittagong	rural		visitor			higher	no years completed at level v106	not a dejure resident	not a dejure resident	not a dejure resident	not a dejure resident	not a dejure resident	not a dejure resident	not a dejure resident
127 81 2	81	2	1500987	12	2017	1416	43092	8	1984	1016	33	30-34	year and age - month imputed	completed	23	1345	9	72	2	ever married sample	127	chittagong - rural	chittagong - rural	chittagong	rural	1	127	9	17	44	14	1	10	not selected	chittagong	rural		16	countryside	chittagong	secondary	5	tube well or borehole		pit latrine without slab/open pit	yes	no	no	no
127 87 3	87	3	1500987	12	2017	1416	43090	11	1992	1115	25	25-29	year and age - month imputed	completed	21	1345	9	72	2	ever married sample	127	chittagong - rural	chittagong - rural	chittagong	rural	1	162	9	17	44	14	husband not in household	10	not selected	chittagong	rural		visitor			higher	no years completed at level v106	not a dejure resident	not a dejure resident	not a dejure resident	not a dejure resident	not a dejure resident	not a dejure resident	not a dejure resident
127 87 6	87	6	1500987	12	2017	1416	43090	1	1994	1129	23	20-24	year and age - month imputed	completed	21	1345	9	72	2	ever married sample	127	chittagong - rural	chittagong - rural	chittagong	rural	1	162	9	17	44	14	husband not in household	10	not selected	chittagong	rural		visitor			secondary	4	not a dejure resident	not a dejure resident	not a dejure resident	not a dejure resident	not a dejure resident	not a dejure resident	not a dejure resident
127110 8	110	8	1500987	12	2017	1416	43092	3	1999	1191	18	15-19	month and year - information complete	completed	23	1345	9	72	2	ever married sample	127	chittagong - rural	chittagong - rural	chittagong	rural	2	211	9	17	44	14	husband not in household	10	not selected	chittagong	rural		1	countryside	chittagong	higher	no years completed at level v106	tube well or borehole		ventilated improved pit latrine (vip)	yes	no	yes	yes
127133 6	133	6	1500987	12	2017	1416	43091	7	1995	1147	22	20-24	year and age - month imputed	completed	22	1345	9	72	2	ever married sample	127	chittagong - rural	chittagong - rural	chittagong	rural	1	162	9	17	44	14	husband not in household	10	not selected	chittagong	rural		visitor			secondary	4	not a dejure resident	not a dejure resident	not a dejure resident	not a dejure resident	not a dejure resident	not a dejure resident	not a dejure resident
127139 1	139	1	1500987	12	2017	1416	43091	5	1986	1037	31	30-34	age - year/month imputed	completed	22	1345	9	72	2	ever married sample	127	chittagong - rural	chittagong - rural	chittagong	rural	1	181	9	17	44	14	husband not in household	10	not selected	chittagong	rural		14	countryside	chittagong	secondary	3	tube well or borehole		pit latrine without slab/open pit	yes	no	no	yes
127157 2	157	2	1500987	12	2017	1416	43092	6	1991	1098	26	25-29	year and age - month imputed	completed	23	1345	9	72	2	ever married sample	127	chittagong - rural	chittagong - rural	chittagong	rural	1	181	9	17	44	14	1	10	not selected	chittagong	rural		12	countryside	chittagong	secondary	3	tube well or borehole		pit latrine with slab	yes	no	no	yes
127157 8	157	8	1500987	12	2017	1416	43092	12	1989	1080	28	25-29	month and year - information complete	completed	23	1345	9	72	2	ever married sample	127	chittagong - rural	chittagong - rural	chittagong	rural	1	181	9	17	44	14	husband not in household	10	not selected	chittagong	rural		visitor			secondary	4	not a dejure resident	not a dejure resident	not a dejure resident	not a dejure resident	not a dejure resident	not a dejure resident	not a dejure resident
127168 12	168	12	1500987	12	2017	1416	43092	5	1983	1001	34	30-34	year and age - month imputed	completed	23	1345	9	72	2	ever married sample	127	chittagong - rural	chittagong - rural	chittagong	rural	1	181	9	17	44	14	husband not in household	10	not selected	chittagong	rural		visitor			higher	no years completed at level v106	not a dejure resident	not a dejure resident	not a dejure resident	not a dejure resident	not a dejure resident	not a dejure resident	not a dejure resident
128 25 2	25	2	1363754	1	2018	1417	43103	8	1987	1052	30	30-34	age - year/month imputed	completed	3	1345	8	73	2	ever married sample	128	chittagong - rural	chittagong - rural	chittagong	rural	1	181	4	17	44	2	1	8	not selected	chittagong	rural		13	countryside	chittagong	secondary	1	tube well or borehole		pit latrine without slab/open pit	yes	no	no	no
128 43 10	43	10	1363754	1	2018	1417	43104	1	1994	1129	24	20-24	year and age - month imputed	completed	4	1345	8	73	2	ever married sample	128	chittagong - rural	chittagong - rural	chittagong	rural	1	181	4	17	44	2	husband not in household	8	not selected	chittagong	rural		6	countryside	chittagong	higher	no years completed at level v106	tube well or borehole		flush to septic tank	yes	no	yes	yes
128 47 2	47	2	1363754	1	2018	1417	43104	11	1989	1079	28	25-29	age - year/month imputed	completed	4	1345	8	73	2	ever married sample	128	chittagong - rural	chittagong - rural	chittagong	rural	1	127	4	17	44	2	1	8	not selected	chittagong	rural		9	countryside	chittagong	secondary	3	tube well or borehole		pit latrine without slab/open pit	yes	no	no	no
128 54 2	54	2	1363754	1	2018	1417	43103	12	1990	1092	27	25-29	month and year - information complete	completed	3	1345	8	73	2	ever married sample	128	chittagong - rural	chittagong - rural	chittagong	rural	1	211	4	17	44	2	1	8	not selected	chittagong	rural		2	countryside	chittagong	higher	2	tube well or borehole		ventilated improved pit latrine (vip)	yes	no	yes	yes
128 76 4	76	4	1363754	1	2018	1417	43104	10	1996	1162	21	20-24	month and year - information complete	completed	4	1345	8	73	2	ever married sample	128	chittagong - rural	chittagong - rural	chittagong	rural	1	162	4	17	44	2	3	8	not selected	chittagong	rural		always			higher	2	tube well or borehole		pit latrine with slab	yes	no	yes	no
128 76 6	76	6	1363754	1	2018	1417	43104	3	1995	1143	22	20-24	age - year/month imputed	completed	4	1345	8	73	2	ever married sample	128	chittagong - rural	chittagong - rural	chittagong	rural	1	162	4	17	44	2	5	8	not selected	chittagong	rural		2	countryside	chittagong	higher	no years completed at level v106	tube well or borehole		pit latrine with slab	yes	no	yes	no
128 87 2	87	2	1363754	1	2018	1417	43104	4	1991	1096	26	25-29	age - year/month imputed	completed	4	1345	8	73	2	ever married sample	128	chittagong - rural	chittagong - rural	chittagong	rural	1	211	4	17	44	2	1	8	not selected	chittagong	rural		9	countryside	chittagong	higher	no years completed at level v106	tube well or borehole		flush to pit latrine	yes	no	yes	yes
129 24 2	24	2	1489815	12	2017	1416	43097	12	1994	1140	23	20-24	age - year/month imputed	completed	28	1345	9	72	2	ever married sample	129	chittagong - rural	chittagong - rural	chittagong	rural	1	162	6	17	44	15	1	12	not selected	chittagong	rural		5	countryside	chittagong	primary	4	tube well or borehole		pit latrine with slab	yes	no	no	no
129 28 2	28	2	1489815	12	2017	1416	43096	3	1990	1083	27	25-29	age - year/month imputed	completed	27	1345	9	72	2	ever married sample	129	chittagong - rural	chittagong - rural	chittagong	rural	1	181	6	17	44	15	husband not in household	12	not selected	chittagong	rural		9	countryside	chittagong	secondary	4	tube well or borehole		pit latrine with slab	yes	no	yes	yes
129 33 2	33	2	1489815	12	2017	1416	43096	7	1991	1099	26	25-29	age - year/month imputed	completed	27	1345	9	72	2	ever married sample	129	chittagong - rural	chittagong - rural	chittagong	rural	1	181	6	17	44	15	1	12	not selected	chittagong	rural		12	countryside	chittagong	secondary	1	tube well or borehole		pit latrine with slab	yes	no	no	no
129 41 1	41	1	1489815	12	2017	1416	43097	9	1990	1089	27	25-29	age - year/month imputed	completed	28	1345	9	72	2	ever married sample	129	chittagong - rural	chittagong - rural	chittagong	rural	1	162	6	17	44	15	husband not in household	12	not selected	chittagong	rural		10	countryside	chittagong	secondary	1	tube well or borehole		flush to pit latrine	yes	no	no	no
129 46 1	46	1	1489815	12	2017	1416	43097	4	1988	1060	29	25-29	age - year/month imputed	completed	28	1345	9	72	2	ever married sample	129	chittagong - rural	chittagong - rural	chittagong	rural	2	211	6	17	44	15	husband not in household	12	not selected	chittagong	rural		always			secondary	no years completed at level v106	tube well or borehole		ventilated improved pit latrine (vip)	yes	no	yes	yes
129 54 2	54	2	1489815	12	2017	1416	43097	12	1993	1128	24	20-24	month and year - information complete	completed	28	1345	9	72	2	ever married sample	129	chittagong - rural	chittagong - rural	chittagong	rural	1	181	6	17	44	15	1	12	not selected	chittagong	rural		8	countryside	chittagong	secondary	4	tube well or borehole		flush to septic tank	yes	no	yes	yes
[truncated: 3,915 more rows]
[truncated: 643 more columns]
